# Supplementary material for: 3D cell segregation geometry and dynamics are governed by tissue surface tension regulation
Source: Commun Biol. 2023 Aug 4;6:817. doi: 10.1038/s42003-023-05181-7 (PMC10403547; doi:10.1038/s42003-023-05181-7)
Supplement: Supplementary file 4 — Supplementary Data 1 [file 42003_2023_5181_MOESM4_ESM.xls]

## Sheet: fig1
	Numerical source data analyzed and included in graph of
	Figure1
	dual pipette aspiration assay
	homotypic contact strength measurement
	cell type1	PFK
	cell type2	EPC
	contact formation time		1 minute
	DPA assay on Primary Goldfish Keratinocytes and EPC Cell line - 12/13 Jan - IST Austria
	Preliminary results														selected validated data				box plot
															separation force					separation force
	Cell description															PFK	EPC				PFK	EPC
	EPC	cell diameter of 5-7 um => optimal pipette size 2-3 um														Fs (nN)	Fs (nN)			quartile
		Good survival in CO2 independent medium																		0	1.74278	1.49159
		FBS and PEG coating OK for pipettes, just short term form glass surface																		1	2.17847	2.29066
																7.16391	4.0486			2	3.26771	2.40467
	PGK	cell diameter of 15 um ca => optimal pipette size 7-8 um														19.1038	2.34393			3	8.71389	4.31748
		poor survival in CO2 independent medium														26.2677	3.83552			4	17.4278	7.24487
		FBS and PEG coating OK for pipettes, just short term for surface														8.71389	1.49159
																2.17847	7.24487
	Assay results and possible condition improvement															3.26771	4.90094			separation force
																1.74278	2.34393				PFK	EPC
	EPC	premilinary results for two experimantal seesion reproducible and stable														2.17847	4.47477			delta2min	0.435695	0.799066
	PGK	doblets assayed just after seeding showed high adhesion which dropped to nearly zero after short time: timeframe for reproducible assay is short														17.4278	2.34393			quartile1	2.17847	2.29066
																7.62466	2.40467			delta2median	1.08924	0.114018
																2.17847	1.70467			delta2quartile3	5.44618	1.91281
																	2.40467			delta2max	8.71389	2.92738
																	3.40935
																	4.37214
																	1.91776
																	4.15353
																	2.13084
															Fs (nN)
																PFK	EPC
															Avg	8.89523	3.26622
															SD	8.37637	1.49292
															SEM	2.52557	0.362087
															n	11	17
																					t-Test
																					separation force PFK vs EPC
																						Variable 1	Variable 2
																					Mean	8.89523	3.28276
																					Variance	70.1636	2.39862
																					Observations	11	15
																					Hypothesized Mean Difference	0
																					Observed Mean Difference	5.61248
																					df	10.503
																					t Stat	2.19492
																					P (T<=t) one-tail	0.026447
																					t Critical one-tail	1.81246
																					P (T<=t) two-tail	0.052894
																					t Critical two-tail	2.22814
