# Supplementary material for: 3D cell segregation geometry and dynamics are governed by tissue surface tension regulation
Source: Commun Biol. 2023 Aug 4;6:817. doi: 10.1038/s42003-023-05181-7 (PMC10403547; doi:10.1038/s42003-023-05181-7)
Supplement: Supplementary file 5 — Supplementary Data 2 [file 42003_2023_5181_MOESM5_ESM.xls]

## Sheet: Fig3-a
				Numerical source data analyzed and included in
				Figure 3a graphs:
				Time-dependent cluster size growth curves of cocultures of
				PFK (red) cells and EPC (green) cells under untreated conditions (ctrl) or treated with Y27632 ROCK inhibitor (ROCKinh)
				AVG +/- SEM data are pooled from n independent samples
				calibration, Y axis:		1.25 um/pixel
				calibration, X axis:		0.16 hour/frame
						FK red													FK red
						EPC green													EPC green
						ctrl-ROCK inhib													ctrl-ROCK inhib
						ctrl	ID	n											ROCK inhib	ID	n
						sum	Cxxx	7											sum	Cxxx	4
							C336	4												C336	3
							C319	3												C319	1
						Cxxx	sum												Cxxx	sum									C336					C336					C336					C336					C336
								ctrl			ctrl										ctrl			ctrl					x1	ctrl				x3	ctrl				x5	ctrl				x7	ctrl				x11
								red		frame'	green										red		frame'	green
						hour	frame	avg	sem	n	avg	sem	n						hour	frame	avg	sem	n	avg	sem	n			red	green				red	green				red	green				red	green				red
										7			7										4			4			Lcorr px	Lcorr px				Lcorr px	Lcorr px				Lcorr px	Lcorr px				Lcorr px	Lcorr px				Lcorr px
					mix: start	0	0	0	0	0	0	0						mix: start	0	0	0	0	0	0	0				0	0				0	0				0	0				0	0				0
						0.1666	1	0	0	1	0	0							0.1666	1	0	0	1	0	0				0	0				0	0				0	0				0	0				0
					+25 min	0.3332	2	0	0	2	0	0						+ min	0.3332	2	0	0	2	0	0		+ 45 min		0	0				0	0				0	0				0	0				0
						0.4998	3	0	0	3	0	0							0.4998	3	0	0	3	0	0				0	0				0	0				0	0				0	0				0
						0.6664	4	32.0558	4.74202	4	21.8123	1.54736							0.6664	4	24.4768	4.05965	4	17.535	1.75412			1	12.8437	14.4179			1	31.6502	21.5903			1	36.4856	21.4421			1	35.854	22.1758			1	23.1824
						0.833	5	36.712	4.68266	5	23.1943	1.56037							0.833	5	24.9363	3.9006	5	18.2294	1.67267			2	15.9175	14.7533			2	39.8797	23.2723			2	38.205	22.9084			2	42.5543	23.9145			2	21.8124
						0.9996	6	38.5369	4.9112	6	23.7303	1.61309							0.9996	6	25.1502	4.09123	6	18.4921	1.77127			3	16.3018	15.1237			3	41.3375	23.2421			3	38.4677	23.6273			3	43.2883	24.409			3	21.9879
						1.1662	7	40.331	5.14387	7	24.4291	1.70618							1.1662	7	25.6318	4.28929	7	18.7931	1.89519			4	16.6082	15.53			4	43.5225	23.5483			4	38.7137	24.2852			4	43.7969	25.1481			4	22.3059
						1.3328	8	41.9544	5.40113	8	25.2495	1.82469							1.3328	8	26.0864	4.57167	8	19.1519	2.04105			5	16.9112	15.9745			5	45.3457	23.9921			5	38.9579	25.2824			5	44.0144	26.1392			5	22.7595
						1.4994	9	43.4817	5.62882	9	26.2192	1.94978							1.4994	9	26.6585	4.9012	9	19.629	2.20325			6	17.5423	16.5291			6	46.4174	24.6886			6	39.2275	26.2772			6	44.5865	27.6801			6	23.3793
						1.666	10	44.702	5.80536	10	27.4007	2.1017							1.666	10	27.1722	5.19588	10	20.167	2.38201			7	18.0994	17.1166			7	47.1399	25.5346			7	39.3712	28.0741			7	45.1335	29.2549			7	23.9047
						1.8326	11	45.9578	5.93433	11	28.7233	2.2541							1.8326	11	27.5996	5.36116	11	20.9385	2.62256			8	18.8945	17.7828			8	47.8926	26.4154			8	39.584	30.533			8	46.1335	31.1212			8	24.4965
						1.9992	12	47.1765	6.08454	12	30.1564	2.4452							1.9992	12	27.8496	5.47782	12	21.6812	2.85074			9	19.7162	18.3625			9	48.8311	27.3431			9	39.8693	32.949			9	46.1829	33.9892			9	25.0566
						2.1658	13	48.2638	6.21798	13	31.6966	2.67242							2.1658	13	28.3591	5.58698	13	22.5648	3.03102			10	20.4451	18.9405			10	50.0575	28.6428			10	39.7335	35.9504			10	46.7335	36.6479			10	26.0638
						2.3324	14	49.221	6.2792	14	33.4426	2.93653							2.3324	14	29.2455	5.8038	14	23.6747	3.22421			11	21.2081	19.4958			11	50.4814	30.4908			11	40.2068	39.1277			11	47.4308	39.5721			11	27.4189
						2.499	15	50.1098	6.41462	15	35.1503	3.16038							2.499	15	30.1253	6.00573	15	24.9148	3.40003			12	21.907	20.1172			12	50.8608	32.5028			12	40.1957	42.1631			12	47.4529	42.1625			12	28.3999
						2.6656	16	50.8811	6.55039	16	36.9863	3.40298							2.6656	16	30.8225	6.06222	16	26.1298	3.66305			13	22.6329	20.9381			13	50.8442	35.0188			13	40.0108	44.9577			13	47.4599	45.2357			13	29.376
						2.8322	17	51.5498	6.68387	17	38.7344	3.61836							2.8322	17	31.8693	6.17198	17	27.3672	3.85456			14	23.2677	22.0008			14	50.9111	37.223			14	39.8283	47.9566			14	47.3303	47.8418			14	30.3282
						2.9988	18	52.1751	6.80868	18	40.5096	3.75404							2.9988	18	32.7163	6.31332	18	28.9055	3.93264			15	23.9692	23.3246			15	50.5393	39.9252			15	39.7822	50.5167			15	47.2526	50.2742			15	30.731
						3.1654	19	52.7662	6.95112	19	42.2916	3.88285							3.1654	19	33.5251	6.29961	19	30.7131	3.90728			16	24.5963	25.011			16	50.3124	42.084			16	39.6944	53.2101			16	46.9132	52.932			16	31.5424
						3.332	20	53.1968	7.05266	20	44.2439	3.90712							3.332	20	34.3492	6.28908	20	32.9032	3.76678			17	25.2719	28.4198			17	50.0544	44.3472			17	39.3859	55.8905			17	46.6361	55.8239			17	32.4352
						3.4986	21	53.5892	7.17902	21	46.2495	3.88107							3.4986	21	35.0557	6.1748	21	35.2362	3.658			18	25.7358	32.0401			18	49.6547	46.9223			18	39.2941	58.2474			18	46.456	58.5023			18	33.476
						3.6652	22	53.7833	7.31691	22	47.9828	3.88318							3.6652	22	35.7185	5.97304	22	37.7426	3.34182			19	25.9236	35.4029			19	48.9105	49.4583			19	39.0399	60.6356			19	46.2137	60.1461			19	34.1434
						3.8318	23	53.9173	7.39231	23	49.8526	3.94885							3.8318	23	36.2918	5.68586	23	40.4725	2.99854			20	26.2906	38.6452			20	48.3766	51.8627			20	38.8779	62.9612			20	45.7841	62.5203			20	34.6145
						3.9984	24	54.0533	7.5238	24	51.6682	4.02041							3.9984	24	36.7405	5.36052	24	43.3644	2.72478			21	26.5265	41.806			21	47.6053	54.3507			21	38.6423	64.9815			21	45.3627	64.9272			21	35.3611
						4.165	25	54.2191	7.60672	25	53.4568	4.03004							4.165	25	36.9003	5.08887	25	46.3934	2.30142			22	26.8076	45.1866			22	47.2146	56.4427			22	38.5819	66.7037			22	45.0414	67.1273			22	35.4633
						4.3316	26	54.2932	7.71982	26	55.3246	4.13333							4.3316	26	37.0662	4.817	26	49.2973	1.91041			23	26.9108	48.7941			23	46.8456	58.1267			23	38.3334	68.9493			23	44.5339	69.6734			23	35.7938
						4.4982	27	54.2349	7.74604	27	57.0841	4.23913							4.4982	27	37.1555	4.56192	27	52.2796	1.65681			24	27.2204	51.872			24	46.2949	59.8957			24	38.1223	71.1037			24	44.164	71.9399			24	35.7344
						4.6648	28	54.181	7.81	28	58.7293	4.32668							4.6648	28	37.1514	4.35988	28	55.0649	1.38137			25	27.4992	54.8054			25	45.6372	61.4618			25	37.6719	72.9001			25	43.957	74.1606			25	35.8511
						4.8314	29	54.1007	7.90363	29	60.2769	4.44985							4.8314	29	37.2218	4.12804	29	57.7654	1.15245			26	27.6276	57.6353			26	44.9208	63.256			26	37.2119	74.5533			26	43.6371	76.2053			26	36.0098
						4.998	30	53.9837	7.97055	30	61.7406	4.54408							4.998	30	37.1205	3.99172	30	60.1767	1.06341			27	27.7185	60.2445			27	44.1886	64.8929			27	36.8172	76.0705			27	43.4499	77.9579			27	35.8339
						5.1646	31	53.9141	8.04233	31	63.0915	4.66021							5.1646	31	36.9799	3.82674	31	62.6027	0.982391			28	27.7637	62.7384			28	43.5294	66.3396			28	36.5702	77.5366			28	43.258	79.6622			28	35.5919
						5.3312	32	53.7242	8.11217	32	64.3728	4.75551							5.3312	32	36.8162	3.6317	32	64.8794	0.906753			29	27.811	64.8963			29	42.7908	67.9067			29	36.0707	78.8237			29	43.0122	81.1976			29	35.4055
						5.4978	33	53.5797	8.15744	33	65.5301	4.86801							5.4978	33	36.4425	3.47169	33	67.0863	0.87781			30	27.8061	66.8337			30	42.493	69.3753			30	35.6357	80.0865			30	42.8713	82.5802			30	34.9112
						5.6644	34	53.4614	8.23705	34	66.5123	4.99952							5.6644	34	36.351	3.37833	34	69.1065	0.868976			31	27.6468	68.4843			31	42.0247	70.7443			31	35.1502	81.1706			31	42.9299	83.8228			31	34.6099
						5.831	35	53.3672	8.2977	35	67.3608	5.12419							5.831	35	36.1967	3.32612	35	71.0559	0.920069			32	27.6789	70.0287			32	41.5941	71.8265			32	34.7705	82.1103			32	42.8537	84.9419			32	34.339
						5.9976	36	53.3409	8.40443	36	68.1361	5.26498							5.9976	36	35.9066	3.35627	36	72.7774	0.960142			33	27.7067	71.4519			33	41.1604	73.0666			33	34.362	83.0021			33	42.7957	85.9318			33	33.8759
						6.1642	37	53.3623	8.47821	37	68.8586	5.4017							6.1642	37	35.6317	3.33053	37	74.4856	1.07885			34	27.7798	72.9723			34	40.8856	74.1697			34	33.9409	83.8622			34	43.045	86.7414			34	33.3652
						6.3308	38	53.3302	8.54102	38	69.4603	5.55394							6.3308	38	35.4323	3.30556	38	76.0676	1.17989			35	27.9249	74.2804			35	40.37	75.2775			35	33.6912	84.5343			35	43.2034	87.5676			35	33.0546
						6.4974	39	53.315	8.62111	39	70.0811	5.6898							6.4974	39	35.2403	3.29762	39	77.4247	1.28596			36	28.1039	75.5975			36	39.5128	76.429			36	33.6029	85.1673			36	43.3285	88.3131			36	32.8273
						6.664	40	53.3981	8.71901	40	70.6195	5.81657							6.664	40	35.1878	3.33553	40	78.6363	1.39556			37	28.1197	76.7678			37	39.0355	77.4516			37	33.6159	85.732			37	43.5179	88.9823			37	32.5115
						6.8306	41	53.4686	8.76731	41	71.0873	5.95493							6.8306	41	35.13	3.42046	41	79.7787	1.46182			38	28.201	77.9681			38	38.834	78.4915			38	33.7309	86.1083			38	43.5685	89.5845			38	32.1791
						6.9972	42	53.5012	8.80416	42	71.5175	6.0912							6.9972	42	35.0837	3.46608	42	80.8205	1.60606			39	28.4597	79.1045			39	38.5126	79.4797			39	33.8092	86.4288			39	43.4882	90.1269			39	32.0265
						7.1638	43	53.5387	8.84999	43	71.8829	6.22947							7.1638	43	35.0273	3.55935	43	81.7027	1.7849			40	28.7198	80.1351			40	38.1953	80.2754			40	33.7895	86.8162			40	43.4808	90.6161			40	31.8179
						7.3304	44	53.6975	8.87062	44	72.1384	6.33576							7.3304	44	34.8993	3.58163	44	82.5018	1.93095			41	29.0157	81.0215			41	38.2451	80.9064			41	34.0763	86.8677			41	43.5327	91.0169			41	31.5756
						7.497	45	53.7814	8.9317	45	72.3881	6.46738							7.497	45	34.8371	3.56791	45	83.1458	2.06431			42	29.2197	81.8552			42	37.8274	81.5487			42	34.2354	87.0681			42	43.555	91.3978			42	31.3959
						7.6636	46	53.9507	9.00252	46	72.5456	6.60729							7.6636	46	34.8368	3.67284	46	83.6901	2.20609			43	29.3831	82.6268			43	37.7303	82.0383			43	34.3055	87.1895			43	43.7382	91.7582			43	31.2145
						7.8302	47	54.1861	9.07237	47	72.5818	6.77478							7.8302	47	34.7542	3.74962	47	84.2566	2.28991			44	29.6185	83.1706			44	37.7928	82.5467			44	34.4582	87.2856			44	43.905	92.065			44	30.9479
						7.9968	48	54.3704	9.13636	48	72.646	6.90676							7.9968	48	34.6745	3.81153	48	84.7028	2.40187			45	29.8159	83.6723			45	37.9402	82.8675			45	34.5026	87.4421			45	44.1001	92.2592			45	30.6281
						8.1634	49	54.6322	9.1881	49	72.6888	7.05625							8.1634	49	34.6675	3.82611	49	85.1057	2.52137			46	30.0172	84.2189			46	38.3617	83.1473			46	34.6846	87.5532			46	44.3922	92.5232			46	30.5692
						8.33	50	54.9438	9.21844	50	72.6065	7.23622							8.33	50	34.5698	3.75165	50	85.433	2.63932			47	30.1687	84.6408			47	39.0868	83.309			47	34.8651	87.7678			47	44.532	92.7716			47	30.5366
						8.4966	51	55.1902	9.23731	51	72.4981	7.38663							8.4966	51	34.4988	3.76993	51	85.7401	2.76889			48	30.4271	84.9234			48	39.5061	83.629			48	35.0244	87.7493			48	44.6584	92.8014			48	30.3056
						8.6632	52	55.4394	9.24043	52	72.3628	7.52259							8.6632	52	34.3989	3.77094	52	85.9399	2.94111			49	30.4901	85.3125			49	40.275	83.7998			49	35.2282	87.6569			49	44.8896	92.7445			49	30.0774
																												94	55.6645	72.275			94	56.0561	74.8118			94	52.1592	74.2539			94	57.7783	68.9552			94	38.1424
																												95	56.1164	71.6971			95	56.4705	74.2691			95	52.4216	73.8704			95	57.7451	68.114			95	38.4033
																												96	56.5204	71.2527			96	56.6126	73.8975			96	52.6347	73.5052			96	57.5769	67.0588			96	38.3496
																												97	57.0763	70.7422			97	56.6164	73.5708			97	52.7914	73.2385			97	57.5779	66.2156			97	38.5645
																												98	57.6406	70.2026			98	56.7573	73.0664			98	53.1912	72.9209			98	57.5143	65.2884			98	37.9003
																												99	58.0185	69.719			99	57.03	72.6089			99	53.5612	72.5032			99	57.2373	64.4969			99	37.6058
																												100	58.3019	69.1249			100	57.3321	72.1133			100	53.9063	71.9587			100	57.162	63.6832			100	37.3887
																												101	58.6416	68.4445			101	57.6348	71.6188			101	54.4282	71.3037			101	56.7228	62.8341			101	37.4508
																												102	58.8898	67.9367			102	57.8999	71.1481			102	54.7907	70.8488			102	56.3105	61.7466			102	37.4804
																												103	59.1963	67.2305			103	58.2477	70.6516			103	55.1424	70.4271			103	56.166	60.5774			103	37.5106
																												104	59.4031	66.4667			104	58.6757	70.0619			104	55.3583	70.0053			104	56.0331	59.5787			104	37.6678
																												105	59.4741	65.362			105	59.0998	69.4744			105	55.6031	69.5657			105	55.9441	58.4138			105	37.7735
																												106	59.502	64.6161			106	59.3103	68.8856			106	55.7183	69.2792			106	55.9709	57.4137			106	37.9143
																												107	59.6105	63.7562			107	59.5261	68.395			107	55.8935	68.9586			107	55.6774	56.0982			107	38.048
																												108	59.8257	62.8535			108	59.9679	67.794			108	55.9194	68.6616			108	55.6429	55.0658			108	38.4148
																												109	59.7062	61.8081			109	60.3914	67.0575			109	55.988	68.2945			109	55.488	53.5792			109	38.6179
																												110	59.7533	60.6938			110	60.6911	66.3078			110	55.9601	67.9863			110	55.2061	52.0266			110	38.5774
																												111	59.9308	59.4822			111	61.0264	65.7014			111	55.9362	67.5742			111	55.0974	50.8383			111	38.477
																												112	59.5526	58.393			112	61.1809	64.7726			112	55.9125	67.2741			112	54.7838	49.4474			112	38.7643
																												113	59.4218	57.5065			113	61.6329	64.0528			113	56.0171	66.8846			113	54.6579	48.1621			113	39.2249
																												114	59.465	56.3142			114	61.9094	63.2528			114	56.1028	66.3934			114	54.4559	46.6998			114	39.696
																												115	59.8077	54.7324			115	62.123	62.414			115	56.3014	65.773			115	54.6555	44.5013			115	40.1298
																												116	60.2314	53.2696			116	62.2535	61.487			116	56.4262	65.2118			116	54.659	42.4124			116	40.2914
																												117	60.8063	51.0033			117	62.3808	60.6087			117	56.4995	64.8448			117	54.804	40.5644			117	40.7072
																												118	61.2574	49.169			118	62.4742	59.5692			118	56.5544	64.3624			118	54.5736	38.5063			118	40.6753
																												119	61.8542	47.2205			119	62.5327	58.7095			119	56.5159	63.7837			119	54.6478	36.285			119	40.5771
																												120	62.2437	45.7052			120	62.5593	57.4746			120	56.3606	63.2956			120	54.4181	34.234			120	40.7565
																												121	62.5106	44.4065			121	62.3142	56.6094			121	56.5083	62.5726			121	54.0502	32.4663			121	40.8337
																												122	62.7837	42.7384			122	62.2406	55.2496			122	56.6387	61.8602			122	53.7044	30.6111			122	40.8771
																												123	63.0294	41.2372			123	62.1744	54.0258			123	56.7561	61.2191			123	53.3932	28.9413			123	40.9162
[truncated: 19 more columns]

## Sheet: Fig3-c
				Numerical source data analyzed and included in
				Figure 3c graphs:
				Time-dependent cluster size growth curves of cocultures of
				A431 (red) cells and HT1080 (green) cells under untreated conditions (ctrl) or treated with Y27632 ROCK inhibitor (ROCKinh)
				AVG +/- SEM data are pooled from n independent samples
				calibration, Y axis:		1.25 um/pixel
				calibration, X axis:		0.16 hour/frame
				red=A431													red=A431
				green=HT1080													green=HT1080
					frame=20min													frame=20min
				ctrl-ROCK inhib													ROCK inhib
				ctrl	ID	n											ROCK inhib	ID	n
				sum	Cxxx	5											sum	Cxxx	6
					C323	0	2											C323	0	2									resampled					resampled					resampled					resampled
					C327	2												C327	3										dt=10 min -> 20min					dt=10 min -> 20min					dt=10 min -> 20min					dt=10 min -> 20min					dt=20 min
					C329	3												C329	3
				Cxxx	sum												Cxxx	sum											C323					C323					C323					C323					C327
						ctrl			ctrl										ROCK inhib			ROCK inhib							x3	ctrl				x5	ctrl				x7	ROCK inhib				x9	ROCK inhib				x3
						red		frame'	green										red		frame'	green						orig frame no					orig frame no					orig frame no					orig frame no
				hour	frame	avg	sem	n	avg	sem	n						hour	frame	avg	sem	n	avg	sem	n					red	green				red	green				red	green				red	green				red
								5			5										6			6					Lcorr px	Lcorr px				Lcorr px	Lcorr px				Lcorr px	Lcorr px				Lcorr px	Lcorr px				Lcorr px
			mix: start	0	0	0	0	0	0	0						mix: start	0	0	0	0	0	0	0						0	0				0	0				0	0				0	0				0
				0.332	1	0	0	1	0	0							0.332	1	0	0	1	0	0						0	0				0	0				0	0				0	0				0
			+25 min	0.6664	2	0	0	2	0	0						+30 min	0.6664	2	0	0	2	0	0				+ 30 min	2	9.06166	8.99155			2	9.62319	8.23469			2	8.3966	9.37791			2	9.33973	8.05645		+ 80 min		0
				0.9992	3	0	0	3	0	0							0.9992	3	0	0	3	0	0					4	9.08848	9.04793			4	9.55862	8.25725			4	8.54874	9.43313			4	9.50805	8.05684				0
				1.3324	4	11.0624	0.482546	4	11.127	0.653121							1.3324	4	9.86533	0.547367	4	9.70107	0.488811					6	9.14506	9.11348			6	9.52177	8.28149			6	8.78138	9.56953			6	9.65263	8.07817			1	10.3415
				1.6656	5	11.8434	0.53495	5	11.2697	0.781809							1.6656	5	10.17	0.505497	5	10.0017	0.535626					8	9.25197	9.21452			8	9.54855	8.29027			8	8.97573	9.73147			8	9.86856	8.1205			2	11.5838
				1.9988	6	11.8808	0.532885	6	11.2954	0.783432							1.9988	6	10.2381	0.5102	6	10.0309	0.542038					10	9.35188	9.24799			10	9.5726	8.32742			10	9.16946	9.98704			10	10.0446	8.17221			3	11.5898
				2.332	7	11.9112	0.521247	7	11.3314	0.786815							2.332	7	10.2975	0.511334	7	10.0704	0.545185					12	9.42934	9.28448			12	9.53168	8.37425			12	9.39505	10.2927			12	10.3957	8.23409			4	11.5986
				2.6652	8	11.9899	0.524352	8	11.3925	0.800841							2.6652	8	10.3735	0.507552	8	10.1052	0.54408					14	9.48008	9.34456			14	9.58296	8.41421			14	9.69521	10.5793			14	10.7238	8.31291			5	11.6816
				2.9984	9	12.0397	0.510743	9	11.4548	0.813811							2.9984	9	10.4154	0.501682	9	10.1587	0.550204					16	9.64866	9.34542			16	9.72437	8.47268			16	9.95031	10.7994			16	11.1259	8.36848			6	11.7721
				3.3316	10	12.1432	0.524595	10	11.5524	0.841865							3.3316	10	10.5009	0.506807	10	10.2085	0.546975					18	9.815	9.39453			18	9.77697	8.54474			18	10.3098	11.0375			18	11.4396	8.4485			7	11.9015
				3.6648	11	12.2386	0.513514	11	11.6317	0.883558							3.6648	11	10.5542	0.504264	11	10.2508	0.546729					20	10.2875	9.44392			20	10.0033	8.61201			20	10.6657	11.0201			20	12.1829	8.50164			8	11.9963
				3.998	12	12.3339	0.522865	12	11.6929	0.905835							3.998	12	10.6259	0.505347	12	10.3042	0.547625					22	10.5672	9.4599			22	10.319	8.67035			22	11.1256	11.0004			22	12.9673	8.53323			9	12.0991
				4.3312	13	12.4332	0.537318	13	11.7465	0.925691							4.3312	13	10.7326	0.519562	13	10.3574	0.543478					24	10.866	9.46629			24	10.6104	8.71192			24	11.4484	10.9363			24	13.63	8.54876			10	12.1832
				4.6644	14	12.512	0.506195	14	11.7828	0.939628							4.6644	14	10.8289	0.538153	14	10.4159	0.543754					26	11.1333	9.47328			26	10.9706	8.73919			26	11.6364	10.8888			26	14.3447	8.57971			11	12.4177
				4.9976	15	12.7231	0.551203	15	11.8937	0.988013							4.9976	15	10.9622	0.564661	15	10.4739	0.55492					28	11.4303	9.48554			28	11.2912	8.78143			28	11.6751	10.8752			28	14.9192	8.59976			12	12.5531
				5.3308	16	12.8993	0.582356	16	11.9747	1.02867							5.3308	16	11.1406	0.631885	16	10.5417	0.553974					30	11.79	9.47702			30	11.7408	8.79199			30	11.7536	10.8557			30	15.2157	8.60735			13	12.6758
				5.664	17	13.0332	0.582867	17	12.0602	1.0803							5.664	17	11.1975	0.636636	17	10.6112	0.561558					32	12.131	9.44328			32	11.9722	8.79608			32	11.8957	10.8428			32	15.432	8.64325			14	12.7754
				5.9972	18	13.2246	0.600468	18	12.1576	1.13547							5.9972	18	11.2782	0.652466	18	10.6713	0.560185					34	12.4755	9.43286			34	12.298	8.80504			34	12.1014	10.771			34	15.8066	8.63789			15	12.9254
				6.3304	19	13.4187	0.643072	19	12.3177	1.24633							6.3304	19	11.3988	0.729507	19	10.7275	0.558229					36	12.8308	9.46433			36	12.6424	8.82048			36	12.2345	10.6399			36	16.0961	8.63929			16	12.939
				6.6636	20	13.5534	0.672937	20	12.4343	1.30296							6.6636	20	11.4979	0.748063	20	10.7924	0.567571					38	13.2607	9.46781			38	12.9598	8.90622			38	12.3238	10.5645			38	16.3086	8.66813			17	12.9939
				6.9968	21	13.814	0.714951	21	12.5837	1.39047							6.9968	21	11.6198	0.804088	21	10.8608	0.56998					40	13.7147	9.53158			40	13.2587	8.90327			40	12.6691	10.5075			40	16.6525	8.68485			18	13.2693
				7.33	22	14.0426	0.751496	22	12.7146	1.4555							7.33	22	11.7168	0.842192	22	10.9059	0.570671					42	14.0271	9.5929			42	13.5429	8.93997			42	12.8671	10.4974			42	16.993	8.67447			19	13.4437
				7.6632	23	14.3137	0.78985	23	12.8765	1.53955							7.6632	23	11.8471	0.897856	23	10.9568	0.569492					44	14.2775	9.58785			44	13.8698	8.94473			44	13.0961	10.5281			44	17.0993	8.65525			20	13.6909
				7.9964	24	14.5216	0.809677	24	13.058	1.64652							7.9964	24	11.9687	0.90896	24	10.9946	0.567169					46	14.6159	9.60474			46	13.9614	8.94973			46	13.193	10.563			46	17.3027	8.64949			21	13.8646
				8.3296	25	14.7586	0.850805	25	13.2593	1.77367							8.3296	25	12.0563	0.959594	25	11.0274	0.560101					48	15.0177	9.61583			48	14.106	8.9812			48	13.3264	10.5705			48	17.5448	8.66215			22	13.9652
				8.6628	26	15.0619	0.888621	26	13.4355	1.87722							8.6628	26	12.1424	0.977265	26	11.0549	0.558126					50	15.0727	9.61506			50	14.3676	8.993			50	13.3011	10.5438			50	17.5094	8.66239			23	14.141
				8.996	27	15.3703	0.937926	27	13.6131	1.9909							8.996	27	12.1974	0.976389	27	11.0934	0.55598					52	15.3521	9.61755			52	14.4834	8.9572			52	13.276	10.48			52	17.5925	8.67891			24	14.1488
				9.3292	28	15.5594	0.980921	28	13.9159	2.20583							9.3292	28	12.3062	0.979163	28	11.1075	0.554872					54	15.6557	9.63082			54	14.7551	8.96557			54	13.2914	10.4113			54	17.9714	8.68405			25	14.2592
				9.6624	29	15.863	1.00716	29	14.6148	2.75223							9.6624	29	12.3803	0.978535	29	11.1465	0.554778					56	15.8521	9.67804			56	14.8482	9.00941			56	13.1744	10.3953			56	17.9906	8.64556			26	14.3702
				9.9956	30	16.1078	1.05224	30	15.0661	3.10483							9.9956	30	12.4193	0.956209	30	11.1759	0.552291					58	16.1317	9.77522			58	15.1268	9.00664			58	13.0876	10.3444			58	17.8467	8.6416			27	14.4119
				10.3288	31	16.4429	1.13723	31	15.706	3.60071							10.3288	31	12.515	0.945422	31	11.2056	0.558386					60	16.8598	9.83874			60	15.6661	9.01838			60	13.0764	10.2614			60	17.5669	8.64844			28	14.4041
				10.662	32	16.9215	1.22902	32	16.5065	4.21768							10.662	32	12.596	0.952451	32	11.23	0.561439					62	17.6041	9.94325			62	16.1184	9.09778			62	13.0011	10.2494			62	17.6418	8.64166			29	14.5619
				10.9952	33	17.3873	1.29941	33	17.3258	4.81669							10.9952	33	12.6074	0.918634	33	11.2635	0.570618					64	18.7634	10.0229			64	16.4968	9.09453			64	12.8816	10.1829			64	17.6463	8.62241			30	14.8268
				11.3284	34	18.0369	1.50456	34	18.2366	5.45561							11.3284	34	12.6564	0.90238	34	11.305	0.575168					66	19.6721	10.0652			66	17.0135	9.12205			66	12.7759	10.1789			66	17.8346	8.61868			31	15.0389
				11.6616	35	18.7077	1.69164	35	19.0373	6.0408							11.6616	35	12.7608	0.873641	35	11.3487	0.575331					68	20.9551	10.1878			68	17.9493	9.27544			68	12.6936	10.1556			68	17.9173	8.62028			32	15.2242
				11.9948	36	19.5622	1.79752	36	19.8881	6.67952							11.9948	36	12.8446	0.858705	36	11.395	0.585579					70	22.6558	10.1508			70	18.3905	9.36127			70	12.6696	10.1321			70	17.8654	8.58111			33	15.6418
				12.328	37	20.3531	1.91928	37	20.7199	7.18758							12.328	37	12.8996	0.853052	37	11.4196	0.580686					72	23.0666	10.1796			72	18.8977	9.41138			72	12.5522	10.1034			72	17.7019	8.57446			34	15.9024
				12.6612	38	21.1439	2.05026	38	21.4118	7.52184							12.6612	38	12.9566	0.839296	38	11.4512	0.585191					74	23.8909	10.169			74	19.7515	9.46079			74	12.487	10.0555			74	17.6464	8.56667			35	16.286
				12.9944	39	21.8681	2.12637	39	22.4232	8.06125							12.9944	39	12.9786	0.840071	39	11.4971	0.599106					76	25.2939	10.2491			76	20.4218	9.63458			76	12.4044	10.0544			76	17.7398	8.60162			36	16.7508
				13.3276	40	22.6037	2.18791	40	23.4311	8.55903							13.3276	40	13.0983	0.872212	40	11.5411	0.611127					78	27.4036	10.3527			78	21.2816	9.76016			78	12.2146	10.0148			78	18.0212	8.63747			37	17.1952
				13.6608	41	23.2471	2.23623	41	24.3125	8.90863							13.6608	41	13.1753	0.814295	41	11.6007	0.623253					80	29.2437	10.4689			80	22.705	9.99663			80	12.1431	9.93509			80	17.9881	8.64777			38	17.6827
				13.994	42	24.0577	2.25579	42	25.0879	9.38544							13.994	42	13.2089	0.785619	42	11.6559	0.63349					82	31.5573	10.5556			82	24.4241	10.1188			82	12.1584	9.91007			82	17.9597	8.68975			39	18.4465
				14.3272	43	24.9902	2.34655	43	25.8394	9.67628							14.3272	43	13.2819	0.778379	43	11.7132	0.645973					84	33.4809	10.6801			84	25.7392	10.3454			84	12.1495	9.92021			84	17.7237	8.76533			40	18.9155
				14.6604	44	25.8996	2.42559	44	26.4528	9.8781							14.6604	44	13.369	0.749746	44	11.752	0.661292					86	35.0341	10.8719			86	27.1803	10.5241			86	11.9886	9.91614			86	17.8361	8.81454			41	19.3276
				14.9936	45	26.9016	2.54557	45	27.0674	10.0023							14.9936	45	13.4504	0.755284	45	11.8155	0.688236					88	36.8593	11.1202			88	28.5136	10.7044			88	11.8659	9.95034			88	17.9646	8.8594			42	19.8421
				15.3268	46	27.8436	2.60842	46	28.0674	10.283							15.3268	46	13.47	0.7394	46	11.8793	0.716295					90	38.0303	11.274			90	30.2299	10.9445			90	11.7198	9.98044			90	17.7586	8.89707			43	20.6137
				15.66	47	29.0426	2.76381	47	28.9833	10.5848							15.66	47	13.5337	0.697612	47	11.9416	0.743522					92	39.0777	11.3963			92	31.8088	11.2129			92	11.8056	10.0326			92	17.5773	8.91132			44	21.4133
				15.9932	48	30.1784	2.97471	48	30.0315	10.8579							15.9932	48	13.5827	0.705926	48	12.0215	0.768484					94	39.9574	11.5746			94	33.29	11.3437			94	11.8036	10.0374			94	17.6099	8.92626			45	22.0591
				16.3264	49	31.2958	3.14459	49	31.2447	11.0228							16.3264	49	13.6484	0.672129	49	12.0801	0.79272					96	40.9249	11.7084			96	34.5854	11.4774			96	11.7918	10.0708			96	17.5708	8.91532			46	22.793
				16.6596	50	32.4703	3.34565	50	32.8275	11.2755							16.6596	50	13.7255	0.656926	50	12.1565	0.820207					98	41.6816	11.8821			98	35.4951	11.6899			98	11.7069	10.0529			98	17.4792	8.94358			47	23.6121
				16.9928	51	33.7651	3.57573	51	34.3863	11.5234							16.9928	51	13.7877	0.619535	51	12.2601	0.862939					100	42.4561	12.0521			100	36.4275	11.8569			100	11.7272	10.0788			100	17.3448	8.95229			48	24.4558
				17.326	52	35.1042	3.78169	52	35.8174	11.7414							17.326	52	13.8505	0.622966	52	12.3433	0.899092					102	43.3523	12.1468			102	37.4996	12.1972			102	11.6836	10.072			102	17.0917	8.98759			49	25.719
				17.6592	53	36.4161	4.0066	53	37.0863	11.9451							17.6592	53	13.9472	0.5912	53	12.433	0.94085					104	44.1291	12.418			104	38.2232	12.4789			104	11.5733	10.1297			104	17.1196	9.00628			50	26.9162
				17.9924	54	37.6652	4.23431	54	38.2886	12.1003							17.9924	54	14.0386	0.585469	54	12.5253	0.982953					106	44.6179	12.6248			106	39.0536	12.8343			106	11.4933	10.1598			106	17.1332	9.02283			51	28.21
				18.3256	55	38.7976	4.38683	55	39.4274	12.3065							18.3256	55	14.1621	0.560383	55	12.5992	1.02594					108	45.4901	12.8572			108	39.8963	13.0958			108	11.3604	10.2012			108	16.8967	9.01077			52	29.4719
				18.6588	56	40.0544	4.53437	56	40.27	12.4338							18.6588	56	14.2323	0.555489	56	12.6911	1.07389					110	46.2864	13.1326			110	40.5279	13.479			110	11.3594	10.2441			110	16.6893	9.04743			53	30.8167
				18.992	57	41.2018	4.6252	57	40.9952	12.5846							18.992	57	14.3691	0.542408	57	12.7704	1.11632					112	47.2127	13.4148			112	41.0183	13.8743			112	11.3488	10.2404			112	16.783	8.99925			54	32.2712
				19.3252	58	42.2132	4.6737	58	41.9671	12.7789							19.3252	58	14.4813	0.54958	58	12.8688	1.16956					114	47.3573	13.9037			114	41.3885	14.4301			114	11.3727	10.2976			114	16.7772	8.99871			55	33.7077
				19.6584	59	43.2942	4.73067	59	42.5171	12.8393							19.6584	59	14.5376	0.550828	59	12.9734	1.2133					116	47.8549	14.1654			116	41.3858	15.2515			116	11.4154	10.3281			116	17.0409	8.97296			56	35.133
				19.9916	60	44.3266	4.73299	60	43.0428	12.9102							19.9916	60	14.6133	0.5562	60	13.066	1.27789					118	48.9595	14.2752			118	41.3814	15.8899			118	11.3701	10.319			118	17.4393	8.97679			57	36.5875
				20.3248	61	45.3781	4.73978	61	43.5358	13.0206							20.3248	61	14.6975	0.563888	61	13.133	1.31568					120	49.6635	14.8099			120	41.688	16.2836			120	11.3419	10.3674			120	17.4028	9.01419			58	38.0477
				20.658	62	46.4966	4.72372	62	44.1087	13.1992							20.658	62	14.817	0.580274	62	13.2146	1.36361					122	50.5683	15.2369			122	41.8936	16.5473			122	11.3859	10.4175			122	17.4674	9.00205			59	39.7265
				20.9912	63	47.6459	4.69714	63	44.6067	13.3302							20.9912	63	14.9023	0.587176	63	13.3242	1.44373					124	50.9084	15.7971			124	41.5761	17.9063			124	11.3564	10.4254			124	17.4454	8.98742			60	41.4003
				21.3244	64	48.9544	4.72842	64	44.9619	13.3715							21.3244	64	15.0008	0.613518	64	13.4336	1.49817					126	51.0366	16.4962			126	41.5335	18.5241			126	11.344	10.4298			126	17.3408	9.04095			61	43.1867
				21.6576	65	50.0753	4.79533	65	45.3512	13.4316							21.6576	65	15.062	0.640422	65	13.5268	1.56533																									62	44.7532
				21.9908	66	51.1248	4.88528	66	45.622	13.423							21.9908	66	15.1973	0.654298	66	13.6604	1.64683																									63	46.2081
				22.324	67	52.2115	5.03674	67	45.8579	13.4141							22.324	67	15.3136	0.684028	67	13.7582	1.69202																									64	47.7456
				22.6572	68	53.3631	5.26092	68	45.7781	13.2188							22.6572	68	15.4196	0.685657	68	13.8269	1.72536																									65	49.0516
				22.9904	69	54.3179	5.43758	69	45.844	13.1282							22.9904	69	15.5553	0.699972	69	13.9458	1.78773																									66	50.1246
				23.3236	70	55.1947	5.61741	70	45.7543	12.9131							23.3236	70	15.7007	0.694005	70	14.0664	1.84952																									67	51.2168
				23.6568	71	56.0743	5.85589	71	45.5492	12.6637							23.6568	71	15.7604	0.696872	71	14.2481	1.93308																									68	52.3363
				23.99	72	56.8466	5.96033	72	45.4809	12.5036							23.99	72	15.8437	0.682833	72	14.3731	2.00822																									69	53.3733
				24.3232	73	57.5036	6.09347	73	45.3359	12.2848							24.3232	73	15.9225	0.700483	73	14.5402	2.10897																									70	54.1677
				24.6564	74	58.2469	6.27571	74	45.0021	11.9647							24.6564	74	16.0263	0.708069	74	14.7112	2.19067																									71	55.0697
				24.9896	75	58.9402	6.43823	75	44.8154	11.6597							24.9896	75	16.1393	0.74099	75	14.8479	2.26607																									72	55.7726
[truncated: 31 more columns]

## Sheet: Fig3-e
				Numerical source data analyzed and included in
				Figure 3e graphs:
				Time-dependent cluster size growth curves of cocultures of
				zebrafish ectoderm (red) cells and mesoderm (green) cells under untreated conditions (ctrl) or treated with Y27632 ROCK inhibitor (ROCKinh)
				AVG +/- SEM data are pooled from n independent samples
				calibration, Y axis:		1.25 um/pixel
				calibration, X axis:		0.16 hour/frame
																red=ectoderm													red=ectoderm
																green=mesoderm													green=mesoderm
																ctrl-ROCK inhib													ROCK inhib
																ctrl	ID	n											ROCK inhib	ID	n
																sum	Cxxx	8											sum	Cxxx	6
																	C333	1												C333	2
																	C340	4												C340	2
																	C344	3												C344	2
																Cxxx	sum												Cxxx	sum											C333					C333
																		ctrl			ctrl										ROCK inhib			ROCK inhib							x7	ctrl				x11	ROCK inhib
																		red		frame'	green										red		frame'	green
																hour	frame	avg	sem	n	avg	sem	n						hour	frame	avg	sem	n	avg	sem	n					red	green				red	green
																				8			8										6			6					Lcorr px	Lcorr px				Lcorr px	Lcorr px
															mix: start	0	0	0	0	0	0	0						mix: start	0	0	0	0	0	0	0						0	0				0	0
																0.1666	1	0	0	1	0	0							0.1666	1	0	0	1	0	0						0	0				0	0
															+25 min	0.3332	2	2.61118	1.28577	2	2.89957	1.44191						+25 min	0.3332	2	2.90026	1.83439	2	2.63552	1.66902				+55 min		0	0				0	0
																0.4998	3	2.75141	1.35856	3	2.96034	1.46982							0.4998	3	2.9915	1.89199	3	2.67883	1.69479						0	0				0	0
																0.6664	4	2.75718	1.36106	4	2.96619	1.47302							0.6664	4	3.00786	1.90234	4	2.69073	1.70229						0	0				0	0
																0.833	5	8.26435	0.73473	5	8.20341	0.648588							0.833	5	9.65948	0.472581	5	9.47823	0.557428					1	11.2042	11.0538			1	10.919	11.538
																0.9996	6	8.84113	0.693143	6	8.41115	0.66877							0.9996	6	10.0412	0.480991	6	9.40405	0.542342					2	11.5777	11.1367			2	11.0627	11.6755
																1.1662	7	8.92845	0.683272	7	8.47163	0.675445							1.1662	7	10.1116	0.465494	7	9.42999	0.542627					3	11.7758	11.2344			3	11.101	11.6983
																1.3328	8	9.11742	0.70801	8	8.54731	0.67491							1.3328	8	10.1934	0.454625	8	9.46963	0.53801					4	11.9652	11.3032			4	11.1652	11.7108
																1.4994	9	9.2747	0.727674	9	8.61773	0.670018							1.4994	9	10.2755	0.442801	9	9.51725	0.531332					5	12.1917	11.3914			5	11.2699	11.7104
																1.666	10	9.42608	0.739017	10	8.69249	0.6683							1.666	10	10.3649	0.428105	10	9.57393	0.531978					6	12.4448	11.4685			6	11.3286	11.7674
																1.8326	11	9.58903	0.762507	11	8.77622	0.657992							1.8326	11	10.4643	0.417482	11	9.62435	0.520188					7	12.5868	11.4657			7	11.4463	11.7404
																1.9992	12	9.74245	0.784266	12	8.84722	0.646317							1.9992	12	10.5149	0.418891	12	9.665	0.517962					8	12.7452	11.523			8	11.5516	11.7653
																2.1658	13	9.98042	0.824192	13	8.96175	0.64156							2.1658	13	10.6416	0.405099	13	9.71952	0.51338					9	13.0266	11.6517			9	11.7284	11.7485
																2.3324	14	10.1713	0.850852	14	9.07382	0.638534							2.3324	14	10.7397	0.411238	14	9.78046	0.520037					10	13.163	11.756			10	11.7888	11.7735
																2.499	15	10.4318	0.881078	15	9.19029	0.636433							2.499	15	10.8737	0.407129	15	9.84742	0.525574					11	13.5408	11.8429			11	11.8703	11.847
																2.6656	16	10.6366	0.909314	16	9.35155	0.616559							2.6656	16	10.9906	0.386768	16	9.909	0.518527					12	13.8085	11.9407			12	11.9347	11.8595
																2.8322	17	10.8624	0.928819	17	9.56076	0.575048							2.8322	17	11.0722	0.371133	17	9.96902	0.524272					13	14.1242	12.0335			13	11.9881	11.9493
																2.9988	18	11.0687	0.928	18	9.74079	0.575084							2.9988	18	11.1546	0.362651	18	10.0292	0.520807					14	14.3656	12.1816			14	12.0026	11.9966
																3.1654	19	11.3599	0.942805	19	9.96981	0.581265							3.1654	19	11.2285	0.348949	19	10.0883	0.520781					15	14.861	12.4171			15	12.0814	12.0601
																3.332	20	11.7104	0.96725	20	10.3313	0.557704							3.332	20	11.2823	0.337303	20	10.1722	0.526441					16	15.2655	12.6093			16	12.065	12.1878
																3.4986	21	12.2199	1.05701	21	10.8254	0.55076							3.4986	21	11.3239	0.32448	21	10.2466	0.528907					17	15.6529	12.7872			17	12.0857	12.2565
																3.6652	22	12.7866	1.18036	22	11.4498	0.667434							3.6652	22	11.3884	0.319897	22	10.3457	0.531483					18	16.062	13.1067			18	12.0958	12.3711
																3.8318	23	13.5161	1.3637	23	12.2415	0.874273							3.8318	23	11.4448	0.310698	23	10.4436	0.551273					19	16.7414	13.3936			19	12.0326	12.5788
																3.9984	24	14.301	1.51486	24	13.1982	1.14678							3.9984	24	11.5168	0.311574	24	10.5507	0.568869					20	17.74	13.6661			20	11.9656	12.7756
																4.165	25	15.2167	1.57512	25	14.5169	1.51599							4.165	25	11.6058	0.324503	25	10.6919	0.604874					21	18.4767	14.1236			21	11.9801	13.0759
																4.3316	26	16.4169	1.61853	26	15.9975	1.9455							4.3316	26	11.7014	0.328689	26	10.8143	0.633092					22	19.3758	14.6482			22	11.9676	13.3309
																4.4982	27	17.5229	1.62769	27	17.7346	2.44395							4.4982	27	11.7948	0.347218	27	10.969	0.670867					23	20.3766	15.1967			23	11.9224	13.6629
																4.6648	28	19.15	1.52135	28	19.5034	2.98804							4.6648	28	11.9085	0.390169	28	11.1598	0.704553					24	21.9509	16.0671			24	11.9375	13.9815
																4.8314	29	20.7826	1.53127	29	21.5625	3.54438							4.8314	29	12.0452	0.437009	29	11.3892	0.760224					25	23.1498	16.8219			25	11.8988	14.3733
																4.998	30	22.4515	1.52754	30	23.4288	4.02428							4.998	30	12.2355	0.508287	30	11.6146	0.819949					26	25.1246	17.6019			26	11.925	14.7276
																5.1646	31	24.0329	1.5883	31	25.4256	4.43729							5.1646	31	12.4194	0.601014	31	11.9093	0.909426					27	26.6947	19.6873			27	11.9774	15.1517
																5.3312	32	25.7908	1.65157	32	27.2871	4.82211							5.3312	32	12.6101	0.655011	32	12.2388	1.01568					28	28.0256	22.0588			28	12.0579	15.5298
																5.4978	33	27.5395	1.84125	33	29.0703	5.19635							5.4978	33	12.8869	0.789359	33	12.6618	1.17631					29	29.6664	23.729			29	12.1203	16.011
																5.6644	34	29.4905	1.92619	34	30.4747	5.46878							5.6644	34	13.1948	0.917192	34	13.0603	1.27686					30	31.3509	25.7805			30	12.1951	16.433
																5.831	35	31.2841	2.11696	35	31.9577	5.72946							5.831	35	13.429	1.00553	35	13.7201	1.52816					31	32.5872	28.5811			31	12.2496	17.128
																5.9976	36	32.7596	2.33471	36	33.6511	5.99166							5.9976	36	13.7024	1.10755	36	14.5389	1.95856					32	33.6554	31.8303			32	12.3294	17.607
																6.1642	37	34.0732	2.55973	37	35.3494	6.23604							6.1642	37	13.9904	1.23504	37	15.3022	2.37529					33	34.6989	34.487			33	12.3909	18.1619
																6.3308	38	35.2669	2.74545	38	37.1073	6.44446							6.3308	38	14.2878	1.35817	38	15.9675	2.74159					34	35.5355	37.0949			34	12.4123	18.7628
																6.4974	39	36.4569	2.9223	39	38.6216	6.66615							6.4974	39	14.473	1.38232	39	16.74	3.15732					35	36.5673	39.9307			35	12.5555	19.3324
																6.664	40	37.7253	2.9816	40	39.7531	6.85352							6.664	40	14.7168	1.46979	40	17.2879	3.39171					36	36.9204	42.5467			36	12.5592	19.5717
																6.8306	41	39.0106	3.0755	41	40.7818	7.01109							6.8306	41	15.1322	1.63244	41	17.8576	3.67596					37	37.4842	44.7186			37	12.6498	19.7942
																6.9972	42	40.3174	3.21053	42	41.7238	7.20953							6.9972	42	15.5458	1.79478	42	18.5505	4.05866					38	37.8691	47.4681			38	12.7646	20.2594
																7.1638	43	41.7042	3.34998	43	42.4555	7.37203							7.1638	43	15.8157	1.89709	43	19.2778	4.40791					39	38.2538	49.5182			39	12.7346	20.4467
																7.3304	44	42.9847	3.43698	44	43.1608	7.50245							7.3304	44	15.9671	1.92887	44	20.0656	4.78911					40	38.514	50.8303			40	12.7209	20.8528
																7.497	45	44.1081	3.5042	45	43.7376	7.62098							7.497	45	16.1859	2.01929	45	20.8828	5.21092					41	38.5345	52.4859			41	12.6754	21.03
																7.6636	46	45.1445	3.59856	46	44.0383	7.7355							7.6636	46	16.5552	2.11996	46	21.4345	5.47639					42	39.0263	53.3997			42	12.6175	20.9852
																7.8302	47	46.0831	3.75009	47	44.2835	7.81221							7.8302	47	16.858	2.15409	47	21.972	5.65351					43	39.4813	54.2482			43	12.5766	21.2288
																7.9968	48	46.7623	3.85202	48	44.5355	7.80331							7.9968	48	17.2271	2.141	48	22.6681	5.95635					44	39.3379	55.2371			44	12.546	21.4753
																8.1634	49	47.6061	3.90686	49	44.837	7.8229							8.1634	49	17.8099	2.24564	49	23.2132	6.1418					45	39.2169	56.343			45	12.5218	21.3075
																8.33	50	48.5831	3.96304	50	44.9102	7.76579							8.33	50	18.4209	2.27813	50	23.9649	6.36223					46	39.5789	57.0108			46	12.4219	21.6017
																8.4966	51	49.4795	4.06164	51	44.8747	7.7055							8.4966	51	19.0467	2.24843	51	24.4674	6.51327					47	39.7545	57.9312			47	12.3839	21.6414
																8.6632	52	50.4134	4.1706	52	44.7615	7.68766							8.6632	52	19.999	2.34777	52	24.9598	6.5852					48	40.1364	58.6116			48	12.349	22.3663
																8.8298	53	51.4463	4.18901	53	44.6121	7.63606							8.8298	53	20.6385	2.38818	53	25.4297	6.62932					49	40.1325	58.8499			49	12.2872	22.8623
																8.9964	54	52.1961	4.2862	54	44.4182	7.59329							8.9964	54	21.7589	2.61089	54	25.8845	6.63862					50	40.4698	58.7738			50	12.2939	23.0434
																9.163	55	53.1113	4.30636	55	44.215	7.52073							9.163	55	22.7249	2.84251	55	26.3497	6.77043					51	40.8127	58.6013			51	12.2505	22.9952
																9.3296	56	54.1364	4.32884	56	43.8478	7.38027							9.3296	56	23.7476	3.18015	56	26.9845	6.80631					52	41.2472	58.755			52	12.1759	23.916
																9.4962	57	54.8307	4.32519	57	43.5998	7.2502							9.4962	57	24.6696	3.5757	57	27.4921	6.81742					53	41.2209	59.4238			53	12.2007	24.691
																9.6628	58	55.5271	4.38309	58	43.1904	7.13369							9.6628	58	25.672	3.99703	58	28.079	6.79242					54	40.5244	59.9968			54	12.2438	26.0235
																9.8294	59	56.1291	4.44092	59	42.7373	6.98574							9.8294	59	26.3654	4.3465	59	28.6004	6.77987					55	40.4058	60.4632			55	12.283	26.9422
																9.996	60	56.5769	4.53491	60	42.371	6.8938							9.996	60	27.3075	4.74147	60	29.1834	6.77312					56	39.8462	61.2236			56	12.3757	28.062
																10.1626	61	57.1123	4.63301	61	41.8537	6.7915							10.1626	61	28.1527	5.0501	61	29.8111	6.74217					57	39.5375	61.5539			57	12.431	29.5921
																10.3292	62	57.5813	4.72354	62	41.2955	6.66439							10.3292	62	28.809	5.29257	62	30.5356	6.69825					58	39.3623	61.3711			58	12.4631	31.0097
																10.4958	63	57.8119	4.78062	63	40.8207	6.53694							10.4958	63	29.4624	5.44955	63	31.3194	6.67059					59	39.7313	60.8482			59	12.5108	32.435
																10.6624	64	58.0827	4.81651	64	40.3181	6.36707							10.6624	64	29.9864	5.66546	64	32.0998	6.62767					60	40.0885	60.3157			60	12.5622	33.6957
																10.829	65	58.1232	4.98487	65	39.659	6.14112							10.829	65	30.4907	5.85287	65	32.6728	6.61304					61	39.3717	58.231			61	12.6689	34.5216
																10.9956	66	58.3578	4.9742	66	39.2894	6.01153							10.9956	66	31.0049	6.16962	66	33.2983	6.58775					62	39.9764	57.3737			62	12.7473	35.9007
																11.1622	67	58.7589	4.95468	67	38.9739	5.89482							11.1622	67	31.4098	6.46544	67	33.9679	6.5857					63	39.7067	57.3569			63	12.827	36.7684
																11.3288	68	59.0415	4.94239	68	38.6082	5.78431							11.3288	68	32.0032	6.767	68	34.5295	6.53723					64	39.3362	57.5371			64	12.8822	37.9761
																11.4954	69	59.4868	4.88651	69	38.1789	5.66505							11.4954	69	32.5403	6.96587	69	34.9454	6.43064					65	39.3368	56.9987			65	13.012	38.1023
																11.662	70	59.8064	4.87059	70	37.9448	5.61933							11.662	70	33.0539	7.19295	70	35.394	6.3859					66	39.4927	57.2211			66	13.4425	38.2029
																11.8286	71	60.2371	4.8245	71	37.63	5.52782							11.8286	71	33.612	7.34589	71	35.7268	6.25562					67	40.1941	57.0879			67	14.1468	37.6774
																11.9952	72	60.6634	4.71583	72	37.2648	5.41255							11.9952	72	34.3167	7.52607	72	35.9944	6.13654					68	41.4809	56.3384			68	14.7273	37.3022
																12.1618	73	61.0013	4.67216	73	37.0382	5.31445							12.1618	73	34.7647	7.63235	73	36.3584	5.97288					69	42.2577	55.8735			69	15.377	36.745
																12.3284	74	61.2199	4.64404	74	36.7373	5.25555							12.3284	74	35.1247	7.8332	74	36.7702	5.90078					70	42.182	55.5621			70	15.7607	36.5535
																12.495	75	61.568	4.60078	75	36.4971	5.15427							12.495	75	35.4461	8.00203	75	36.9054	5.83286					71	42.533	55.1606			71	15.9771	35.9723
																12.6616	76	61.7232	4.56569	76	36.3035	5.07791							12.6616	76	35.8361	8.18516	76	37.047	5.69883					72	43.5567	54.5307			72	16.2188	35.7327
																12.8282	77	62.044	4.50569	77	36.1679	5.00215							12.8282	77	35.8449	8.37271	77	37.4592	5.69031					73	44.5759	54.2243			73	16.239	35.2493
																12.9948	78	62.4964	4.35956	78	35.9301	4.90085							12.9948	78	35.9252	8.526	78	37.918	5.67559					74	46.5416	53.4456			74	16.183	35.5085
																13.1614	79	62.8686	4.31104	79	35.6613	4.80502							13.1614	79	36.3282	8.65587	79	38.0086	5.67845					75	47.4719	52.694			75	16.367	35.601
																13.328	80	63.2994	4.28784	80	35.5127	4.72962							13.328	80	36.4715	8.84758	80	38.3678	5.713					76	48.2321	52.1579			76	16.4109	36.0383
																13.4946	81	63.48	4.31056	81	35.336	4.64659							13.4946	81	36.4391	8.95844	81	38.3876	5.60011					77	47.7464	51.7614			77	16.1655	35.8314
																13.6612	82	63.8049	4.30264	82	35.1812	4.58892							13.6612	82	36.2444	9.04079	82	38.3641	5.55077					78	47.6172	51.4581			78	15.9804	35.7409
																13.8278	83	64.0041	4.2728	83	35.0737	4.53664							13.8278	83	36.321	9.13309	83	38.2875	5.56422					79	47.7518	51.1578			79	15.9919	35.3093
																13.9944	84	64.2174	4.21816	84	34.9508	4.47868							13.9944	84	36.3258	9.21647	84	38.1858	5.60953					80	48.084	50.6769			80	15.919	34.9372
																14.161	85	64.465	4.12195	85	34.8099	4.38969							14.161	85	36.4972	9.2367	85	37.8327	5.63783					81	49.2617	50.1584			81	16.0116	33.9918
																14.3276	86	64.572	4.09709	86	34.7217	4.32485							14.3276	86	36.5305	9.30421	86	37.5502	5.65116					82	49.4649	49.9159			82	16.3936	33.3999
																14.4942	87	64.9131	4.01432	87	34.5792	4.22722							14.4942	87	36.5377	9.33793	87	37.3797	5.69094					83	50.0339	49.5879			83	16.7499	33.2941
																14.6608	88	65.0257	3.97156	88	34.5497	4.15433							14.6608	88	36.5505	9.37036	88	37.2542	5.76297					84	49.8821	49.2648			84	17.4127	32.9999
																14.8274	89	65.114	3.95298	89	34.5585	4.08961							14.8274	89	36.7158	9.42986	89	37.0156	5.85678					85	50.0801	49.0155			85	18.5356	32.9692
																14.994	90	65.2151	3.95715	90	34.4987	4.04806							14.994	90	36.6655	9.41839	90	36.6679	5.94501					86	50.0661	48.8997			86	18.9422	32.8592
																15.1606	91	65.4852	3.90623	91	34.4278	3.99438							15.1606	91	36.709	9.43802	91	36.2469	6.05449					87	50.3266	48.8579			87	20.0401	32.6041
																15.3272	92	65.691	3.89614	92	34.3002	3.95058							15.3272	92	36.7433	9.39957	92	35.7974	6.0645					88	50.5873	48.6703			88	20.882	32.7699
																15.4938	93	65.8513	3.87523	93	34.2742	3.96266							15.4938	93	36.7077	9.37587	93	35.3357	6.17997					89	50.8225	48.4339			89	22.5538	32.727
																15.6604	94	65.9601	3.88381	94	34.2754	3.9831							15.6604	94	36.8929	9.27438	94	34.875	6.20145					90	50.7469	48.3455			90	25.0281	32.5037
																15.827	95	66.0681	3.87996	95	34.2485	3.94286							15.827	95	36.9745	9.21716	95	34.4222	6.28802					91	50.6192	48.1751			91	26.9293	32.3099
																15.9936	96	66.1381	3.89212	96	34.2465	3.91094							15.9936	96	36.947	9.12922	96	34.007	6.36715					92	50.4933	48.0949			92	28.7592	32.5271
																16.1602	97	66.3187	3.86521	97	34.268	3.88418							16.1602	97	36.9293	9.06881	97	33.6893	6.45848					93	50.8509	47.9479			93	30.383	32.5617
																16.3268	98	66.5053	3.8674	98	34.2583	3.86595							16.3268	98	37.0767	8.92861	98	33.3537	6.46966					94	51.1477	47.8059			94	32.8473	32.6456
																16.4934	99	66.5828	3.85801	99	34.3748	3.87621							16.4934	99	37.1724	8.82096	99	33.0894	6.59503					95	51.3606	47.8697			95	35.1435	32.7296
																16.66	100	66.6423	3.88184	100	34.422	3.83935							16.66	100	37.3569	8.77465	100	32.7912	6.66385					96	50.7024	47.9113			96	37.2806	32.6022
																16.8266	101	66.7019	3.90767	101	34.5398	3.85413							16.8266	101	37.5511	8.8234	101	32.7089	6.7439					97	50.3852	47.9164			97	39.179	32.902
																16.9932	102	66.6243	3.95599	102	34.5901	3.87045							16.9932	102	37.7352	8.88595	102	32.4618	6.77328					98	49.9109	48.0292			98	40.5318	33.1993
[truncated: 36 more columns]
