# Supplementary material for: 3D cell segregation geometry and dynamics are governed by tissue surface tension regulation
Source: Commun Biol. 2023 Aug 4;6:817. doi: 10.1038/s42003-023-05181-7 (PMC10403547; doi:10.1038/s42003-023-05181-7)
Supplement: Supplementary file 6 — Supplementary Data 3 [file 42003_2023_5181_MOESM6_ESM.xls]

## Sheet: fig4
Numerical source data analyzed and included in graph of
Figure4
multicellular aggregation test
cell type1	A431-mutS100A4
cell type2	A431-wtS100A4
aggregation in suspension
timelapse experiment in 35x multi-microwell dish																																						t-Test
live imaging, Zeiss Axio Observer Z1																																category	t	ID	perim (um)			perimeter at t=24h, A431-dmut vs A431-wtS100A4
calibration, time		0.166 h/frame
calibration, spatial		1.25 um/pixel																														A431-dmutS100A4	t=24h	C427x1	1540				Variable 1	Variable 2
image processing, ImageJ																																		C427x2	1374			Mean	1457.2	1832.2
																																		C427x3	1465			Variance	3931.7	19029.7
																																		C443x1	1423			Observations	5	5
																																		C443x2	1484			Hypothesized Mean Difference	0
																																						Observed Mean Difference	-375
																																A431-wtS100A4		C427x6	1901			df	5.5852
																																		C427x7	1866			t Stat	-5.53372
																																		C427x8	1780			P (T<=t) one-tail	0.00132158
																																		C443x6	1625			t Critical one-tail	2.01505
																																		C443x7	1989			P (T<=t) two-tail	0.00264317
																																						t Critical two-tail	2.57058
	summary:	all experiments
		aggregation		A431-dmutS100A4					aggregation		A431-wtS100A4
	t (frame)	AVG	SD	SEM	n			t (frame)	AVG	SD	SEM	n
	0	2765.25	109.178	34.525	10			0	2884.38	2.56935	0.8125	10
	1	2761.12	131.59	41.6125	10			1	2814.5	64.6686	20.45	10																aggregation		A431-dmutS100A4																	A431-wtS100A4
	2	2781.88	104.553	33.0625	10			2	2756.5	22.0569	6.975	10
	3	2804.38	112.458	35.5625	10			3	2739	86.6464	27.4	10																C427x1			C427x2			C427x3				C443x1				C443x2					C427x6
	4	2755.75	118.032	37.325	10			4	2714.88	85.7373	27.1125	10
	5	2759.38	127.875	40.4375	10			5	2693	85.5396	27.05	10
	6	2720	112.656	35.625	10			6	2716	118.111	37.35	10																t (h)	perim (um)		t (h)	perim (um)		t (h)	perim (um)			t (h)	perim (um)			t (h)	perim (um)				t (h)	perim (um)
	7	2751.25	96.0542	30.375	10			7	2728	71.7046	22.675	10
	8	2729.75	95.5798	30.225	10			8	2705.38	80.7567	25.5375	10																0.166667	2898.75		0.166667	2555		0.166667	2922.5			0.166667	2608.75			0.166667	2710				0.166667	2573.75
	9	2692.38	101.153	31.9875	10			9	2694	55.0236	17.4	10																1.16667	2883.75		1.16667	2512.5		1.16667	2800			1.16667	2777.5			1.16667	2857.5				1.16667	2526.25
	10	2636.62	105.66	33.4125	10			10	2660.5	1.42302	0.45	10																2.16667	2810		2.16667	2450		2.16667	2668.75			2.16667	2765			2.16667	2733.75				2.16667	2382.5
	11	2650.5	89.0972	28.175	10			11	2688	65.7754	20.8	10																3.16667	2868.75		3.16667	2317.5		3.16667	2696.25			3.16667	2456.25			3.16667	2583.75				3.16667	2338.75
	12	2631.75	98.9793	31.3	10			12	2660.5	48.3828	15.3	10																4.16667	2590		4.16667	2152.5		4.16667	2460			4.16667	2427.5			4.16667	2502.5				4.16667	2180
	13	2618	80.4009	25.425	10			13	2617.25	49.7268	15.725	10																5.16667	2295		5.16667	2010		5.16667	2276.25			5.16667	2227.5			5.16667	2411.25				5.16667	2155
	14	2585	92.4966	29.25	10			14	2636.25	48.2247	15.25	10																6.16667	2118.75		6.16667	1942.5		6.16667	2107.5			6.16667	1981.25			6.16667	2300				6.16667	2072.5
	15	2584.62	93.1686	29.4625	10			15	2644.75	64.3524	20.35	10																7.16667	1980		7.16667	1810		7.16667	2033.75			7.16667	1841.25			7.16667	2118.75				7.16667	2010
	16	2572.12	119.257	37.7125	10			16	2603	66.1707	20.925	10																8.16667	1945		8.16667	1707.5		8.16667	1847.5			8.16667	1778.75			8.16667	2012.5				8.16667	1975
	17	2576.38	129.298	40.8875	10			17	2591.38	51.8218	16.3875	10																9.16667	1842.5		9.16667	1585		9.16667	1730			9.16667	1710			9.16667	1985				9.16667	1961.25
	18	2537.38	118.151	37.3625	10			18	2587.62	50.2407	15.8875	10																10.1667	1745		10.1667	1535		10.1667	1647.5			10.1667	1637.5			10.1667	1815				10.1667	1936.25
	19	2533.25	137.401	43.45	10			19	2554.88	75.0646	23.7375	10																11.1667	1675		11.1667	1455		11.1667	1572.5			11.1667	1583.75			11.1667	1735				11.1667	1932.5
	20	2478	136.927	43.3	10			20	2525	47.0389	14.875	10																12.1667	1607.5		12.1667	1410		12.1667	1551.25			12.1667	1540			12.1667	1681.25				12.1667	1952.5
	21	2471.75	125.463	39.675	10			21	2522.5	3.16228	1	10																13.1667	1567.5		13.1667	1377.5		13.1667	1502.5			13.1667	1547.5			13.1667	1732.5				13.1667	1943.75
	22	2455.25	122.222	38.65	10			22	2516.25	13.0444	4.125	10																14.1667	1555		14.1667	1397.5		14.1667	1487.5			14.1667	1537.5			14.1667	1712.5				14.1667	1937.5
	23	2420.5	108.861	34.425	10			23	2477.12	27.9466	8.8375	10																15.1667	1517.5		15.1667	1373.75		15.1667	1460			15.1667	1507.5			15.1667	1590				15.1667	1917.5
	24	2370.75	106.964	33.825	10			24	2459.5	24.7448	7.825	10																16.1667	1487.5		16.1667	1380		16.1667	1440			16.1667	1493.75			16.1667	1575				16.1667	1975
	25	2330.5	136.136	43.05	10			25	2465.38	3.04369	0.9625	10																17.1667	1485		17.1667	1408.75		17.1667	1445			17.1667	1525			17.1667	1552.5				17.1667	1955
	26	2325.75	111.707	35.325	10			26	2438.38	35.0618	11.0875	10																18.1667	1515		18.1667	1390		18.1667	1450			18.1667	1467.5			18.1667	1510				18.1667	1987.5
	27	2306.5	141.196	44.65	10			27	2422.5	53.7587	17	10																19.1667	1517.5		19.1667	1362.5		19.1667	1492.5			19.1667	1460			19.1667	1493.75				19.1667	1967.5
	28	2269.62	124.001	39.2125	10			28	2420.38	42.8093	13.5375	10																20.1667	1520		20.1667	1362.5		20.1667	1435			20.1667	1453.75			20.1667	1522.5				20.1667	1937.5
	29	2236.5	126.965	40.15	10			29	2407.62	26.1283	8.2625	10																21.1667	1507.5		21.1667	1372.5		21.1667	1433.75			21.1667	1436.25			21.1667	1515				21.1667	1933.75
	30	2207.25	125.226	39.6	10			30	2401	22.0569	6.975	10																22.1667	1492.5		22.1667	1390		22.1667	1445			22.1667	1432.5			22.1667	1557.5				22.1667	1913.75
	31	2187.62	107.162	33.8875	10			31	2393.88	31.267	9.8875	10																23.1667	1542.5		23.1667	1390		23.1667	1463.75			23.1667	1445			23.1667	1625				23.1667	1928.75
	32	2180.62	114.04	36.0625	10			32	2381.88	36.5638	11.5625	10																24.1667	1540		24.1667	1373.75		24.1667	1465			24.1667	1422.5			24.1667	1483.75				24.1667	1901.25
	33	2136.38	114.672	36.2625	10			33	2401	60.0042	18.975	10
	34	2107.12	118.862	37.5875	10			34	2360.12	56.5652	17.8875	10
	35	2077.12	90.7969	28.7125	10			35	2341.5	53.4425	16.9	10
	36	2067.25	90.4411	28.6	10			36	2304.75	43.4023	13.725	10
	37	2040	75.8947	24	10			37	2289.62	51.2684	16.2125	10
	38	2022.25	94.7893	29.975	10			38	2281.5	58.1859	18.4	10
	39	1987.75	90.5993	28.65	10			39	2272.75	63.3246	20.025	10
	40	1977.38	97.9911	30.9875	10			40	2278.5	60.3995	19.1	10
	41	1958.88	92.1409	29.1375	10			41	2254.88	54.5098	17.2375	10
	42	1931.38	92.1409	29.1375	10			42	2255.12	56.9605	18.0125	10
	43	1912	95.8961	30.325	10			43	2249.75	56.0514	17.725	10
	44	1890.38	96.5681	30.5375	10			44	2237.75	54.2331	17.15	10
	45	1888.62	94.4335	29.8625	10			45	2221.88	53.5611	16.9375	10
	46	1869.75	82.5354	26.1	10			46	2221.38	56.5652	17.8875	10
	47	1839.62	85.6582	27.0875	10			47	2205	57.7116	18.25	10
	48	1829.12	96.1728	30.4125	10			48	2201	42.6117	13.475	10
	49	1820.5	102.142	32.3	10			49	2192.62	23.7566	7.5125	10
	50	1806.88	101.786	32.1875	10			50	2197.38	26.8398	8.4875	10
	51	1774.12	110.403	34.9125	10			51	2178.12	42.0978	13.3125	10
	52	1744	105.62	33.4	10			52	2170.38	30.1602	9.5375	10
	53	1741.75	102.932	32.55	10			53	2167.88	16.7205	5.2875	10
	54	1733.12	108.506	34.3125	10			54	2158.25	10.9099	3.45	10
	55	1715.25	102.853	32.525	10			55	2159.75	33.5201	10.6	10
	56	1707.75	98.9002	31.275	10			56	2162.62	28.1047	8.8875	10
	57	1683.12	93.4848	29.5625	10			57	2154.5	33.0458	10.45	10
	58	1679.25	94.2359	29.8	10			58	2157.38	56.8815	17.9875	10
	59	1656.25	88.1485	27.875	10			59	2142.38	58.8579	18.6125	10
	60	1646.75	78.4245	24.8	10			60	2135	64.8267	20.5	10
	61	1635.12	75.9342	24.0125	10			61	2127.75	57.7906	18.275	10
	62	1627.25	88.4647	27.975	10			62	2125.12	58.5417	18.5125	10
	63	1603.62	84.9467	26.8625	10			63	2125.38	29.7649	9.4125	10
	64	1606.5	85.0653	26.9	10			64	2129	49.8849	15.775	10
	65	1587.25	85.3024	26.975	10			65	2118.25	52.4148	16.575	10
	66	1578.88	90.1644	28.5125	10			66	2116.12	50.9522	16.1125	10
	67	1575.38	83.5237	26.4125	10			67	2107.5	51.387	16.25	10
	68	1572.62	81.4682	25.7625	10			68	2093.12	69.7678	22.0625	10
	69	1569.25	79.6103	25.175	10			69	2090.12	73.5625	23.2625	10
	70	1560.5	80.7962	25.55	10			70	2069.75	84.9072	26.85	10
	71	1547.75	73.602	23.275	10			71	2060.5	91.4689	28.925	10
	72	1546.12	77.041	24.3625	10			72	2063.5	87.6741	27.725	10
	73	1534.62	81.3101	25.7125	10			73	2061.12	74.6693	23.6125	10
	74	1537.25	75.8156	23.975	10			74	2049.75	73.4439	23.225	10
	75	1533.88	74.7483	23.6375	10			75	2032	82.0611	25.95	10
	76	1533	76.0528	24.05	10			76	2030.12	83.8399	26.5125	10
	77	1524.38	77.2782	24.4375	10			77	2023.25	78.8988	24.95	10
	78	1526.38	73.1672	23.1375	10			78	2022.75	79.5313	25.15	10
	79	1523.75	74.7088	23.625	10			79	2023.62	90.0854	28.4875	10
	80	1509.62	78.9384	24.9625	10			80	2020.25	98.1097	31.025	10
	81	1503.5	81.3496	25.725	10			81	2016.88	95.8565	30.3125	10
	82	1508.12	87.1603	27.5625	10			82	2004.38	92.299	29.1875	10
	83	1512.25	62.3759	19.725	10			83	2006.62	94.5916	29.9125	10
	84	1510.75	77.713	24.575	10			84	2001.12	89.6901	28.3625	10
	85	1497.88	77.1991	24.4125	10			85	1994	85.0653	26.9	10
	86	1493	74.8669	23.675	10			86	1990.88	87.2393	27.5875	10
	87	1485.88	69.0562	21.8375	10			87	1986.62	81.5472	25.7875	10
	88	1485.25	79.5313	25.15	10			88	1987.12	88.8205	28.0875	10
	89	1475.75	73.7601	23.325	10			89	1980.5	73.6811	23.3	10
	90	1470.75	72.9696	23.075	10			90	1982	59.9252	18.95	10
	91	1467.75	75.1832	23.775	10			91	1971.12	61.6249	19.4875	10
	92	1460.75	75.7365	23.95	10			92	1970.5	68.5424	21.675	10
	93	1466.38	71.5861	22.6375	10			93	1963.38	72.2185	22.8375	10
	94	1462.38	73.0881	23.1125	10			94	1959.62	64.7081	20.4625	10
	95	1465.5	68.5424	21.675	10			95	1958.12	65.8149	20.8125	10
	96	1459.12	73.6415	23.2875	10			96	1960.5	54.7074	17.3	10
	97	1467	75.7365	23.95	10			97	1971	71.4675	22.6	10
	98	1462.5	78.2664	24.75	10			98	1971.75	75.6575	23.925	10
	99	1461.25	69.5701	22	10			99	1960.12	79.887	25.2625	10
	100	1462.75	69.6492	22.025	10			100	1951.5	71.6256	22.65	10
	101	1464.5	65.4591	20.7	10			101	1948.88	68.4238	21.6375	10
	102	1463.75	64.0361	20.25	10			102	1941.25	73.9182	23.375	10
	103	1463.12	69.7678	22.0625	10			103	1933.5	76.6062	24.225	10
	104	1458.25	69.8073	22.075	10			104	1936.5	71.6256	22.65	10
	105	1462.5	67.1984	21.25	10			105	1936.38	68.4238	21.6375	10
	106	1451.88	65.8149	20.8125	10			106	1941.62	67.7123	21.4125	10
	107	1458.5	63.5618	20.1	10			107	1933.38	76.5666	24.2125	10
	108	1445.38	62.5736	19.7875	10			108	1936.75	83.5632	26.425	10
	109	1438.5	59.6089	18.85	10			109	1933.12	85.5791	27.0625	10
	110	1443.5	62.7712	19.85	10			110	1925.38	84.7095	26.7875	10
	111	1443.62	61.2296	19.3625	10			111	1913.75	85.3815	27	10
	112	1439.75	66.3288	20.975	10			112	1908.38	75.3808	23.8375	10
	113	1445.5	57.0791	18.05	10			113	1913.5	73.8392	23.35	10
	114	1441.38	67.6332	21.3875	10			114	1909.88	75.8551	23.9875	10
	115	1441.75	64.5895	20.425	10			115	1896.75	84.3538	26.675	10
	116	1435.88	67.4751	21.3375	10			116	1900.25	81.903	25.9	10
	117	1439.75	61.5854	19.475	10			117	1904	86.2511	27.275	10
	118	1435.25	63.3246	20.025	10			118	1906.88	92.299	29.1875	10
	119	1430.12	63.6804	20.1375	10			119	1891.88	85.1839	26.9375	10
	120	1436.12	65.5777	20.7375	10			120	1893.25	87.9904	27.825	10
	121	1437.75	70.4397	22.275	10			121	1891.25	92.8919	29.375	10
	122	1447.25	74.2345	23.475	10			122	1881.12	96.8052	30.6125	10
	123	1443	67.3565	21.3	10			123	1884.12	101.707	32.1625	10
	124	1437.12	67.0798	21.2125	10			124	1884.62	99.8884	31.5875	10
	125	1443	65.7754	20.8	10			125	1873.5	99.928	31.6	10
	126	1431	60.3995	19.1	10			126	1868.88	114.672	36.2625	10
	127	1435.75	65.4591	20.7	10			127	1862.12	116.095	36.7125	10
	128	1437.12	41.3863	13.0875	10			128	1860.88	103.051	32.5875	10
	129	1439.25	51.1498	16.175	10			129	1864.62	100.284	31.7125	10
	130	1434	57.7906	18.275	10			130	1858.5	96.3704	30.475	10
	131	1438.12	54.3516	17.1875	10			131	1852.75	86.6464	27.4	10
	132	1439	55.8142	17.65	10			132	1851.38	88.9786	28.1375	10
	133	1440.62	52.3752	16.5625	10			133	1846.62	93.0105	29.4125	10
	134	1440.5	57.8697	18.3	10			134	1838.25	89.5715	28.325	10
	135	1438.75	62.0597	19.625	10			135	1833.88	93.722	29.6375	10
	136	1431.88	59.8856	18.9375	10			136	1828.12	102.972	32.5625	10
	137	1434.62	60.7553	19.2125	10			137	1821.25	102.379	32.375	10
	138	1443	55.498	17.55	10			138	1822.38	103.525	32.7375	10
	139	1436.5	65.301	20.65	10			139	1822.38	94.0382	29.7375	10
	140	1429.38	53.9564	17.0625	10			140	1825.38	100.521	31.7875	10
	141	1429.62	56.8024	17.9625	10			141	1815.25	101.272	32.025	10
	142	1433.38	70.2421	22.2125	10			142	1815.62	101.786	32.1875	10
	143	1422.5	61.2691	19.375	10			143	1808.75	94.473	29.875	10
	144	1428.75	45.853	14.5	10			144	1798.75	96.0542	30.375	10
[truncated: 8 more columns]

## Sheet: fig8
Numerical source data analyzed and included in graph of		ID: C463	analyzed		analyzed		ID: C463	Ctrl					ID: C463	caROCK					ID, x	1	2	3	7	11	16	17	18	19	20	26	27	28	30	31	33	34	36	38	41		C461			perimeter	1	2	3	4	5
Figure8		ctrl		carock				perimeter						perimeter					perimeter																						ctrl	analyzed	carock	analyzed
multicellular aggregation test		1	*	26	*	t (h)	t (frame)	AVG	SEM	SD	n	t (h)	t (frame)	AVG	SEM	SD	n		t, frame																						1	*	11	*
cell type1	ectoderm (lefty-1)	2	*	27	*	0	1	1041.1	42.7924	135.321	10	0	1	1203	36.7529	116.223	10		1	889	1215	855	933	1045	1008	1212	1202	1091	961	1088	1019	1135	1234	1110	1234	1320	1237	1243	1410		2	*	12	*	1655	2393	1582	1725	1599
cell type2	ectoderm (lefty-1)+caROCK	3	*	28	*	1	7	950.2	35.7621	113.09		1	7	1136.8	34.7502	109.89			7	914	1048	757	788	1007	937	1050	1064	1051	886	983	1042	1178	1190	952	1190	1117	1211	1283	1222		3	*	13	*	1442	1760	1425	1593	1438
aggregation in suspension		7	*	30	*	2	13	888.2	36.5285	115.513		2	13	1136.2	58.3114	184.397			13	808	1060	687	751	951	901	935	987	966	836	782	1073	954	1327	1080	1327	1114	1207	1114	1384		4	*	14	*	1286	1550	1381	1528	1410
timelapse experiment in 35x multi-microwell dish		11	*	31	*	3	19	839.1	33.1486	104.825		3	19	1074.6	61.9977	196.054			19	761	989	660	723	891	840	879	947	916	785	802	1029	903	1156	967	1156	969	1340	993	1431		5	*	15	*	1379	1527	1360	1594	1413
live imaging, Zeiss Axio Observer Z1		16	*	33	*	4	25	803.6	31.052	98.195		4	25	1038.4	58.0322	183.514			25	729	965	630	714	854	812	826	892	862	752	781	950	885	1136	989	1136	908	1087	1069	1443		6	*	16	*	1259	1626	1310	1511	1395
calibration, time	0.166 h/frame	17	*	34	*	5	31	767.2	32.2824	102.086		5	31	1018.1	48.5071	153.393			31	684	924	596	704	800	754	824	886	820	680	781	994	889	1071	979	1071	956	1006	1062	1372		7	*	17	*	1223	1547	1241	1463	1351
calibration, spatial	1.25 um/pixel	18	*	36	*	6	37	720.9	26.4787	83.733		6	37	993.8	45.0037	142.314			37	645	839	627	637	747	743	745	827	782	617	815	934	977	1016	986	1016	941	911	980	1362		8	*	18	*	1194	1499	1223	1491	1333
image processing, ImageJ		19	*	38	*	7	43	658.5	27.2541	86.1849		7	43	1020.3	56.8747	179.854			43	688	750	507	561	712	583	675	749	740	620	786	1196	1018	1042	877	1042	860	1011	958	1413		9	*	19	*	1246	1578	1194	1522	1394
		20	*	41	*	8	49	652.3	28.6252	90.5208		8	49	1016.1	64.6691	204.502			49	603	725	532	548	714	632	646	836	679	608	738	1278	884	1015	886	1015	873	1011	1026	1435		10	*	20	*	1116	1352	1158	1548	1316
						9	55	655.4	26.8772	84.9931		9	55	1046.1	85.3912	270.031			55	657	704	524	509	725	634	659	780	711	651	759	1340	894	1224	783	1224	810	949	929	1549						1170	1113	1035	1441	1227
						10	61	684.6	34.3674	108.679		10	61	1095.8	93.7639	296.507			61	664	737	554	520	748	641	654	887	786	655	769	1139	889	1281	915	1281	917	991	985	1791						1066	1093	1113	1659	1277
				rel.perimeter	C463,C461			Ctrl				C463,C461		caROCK					rel.perimeter																									rel.perimeter
																			ID, x	1	2	3	7	11	16	17	18	19	20	26	27	28	30	31	33	34	36	38	41					ID, x	1	2	3	4	5
						t (h)	t (frame)	AVG	SEM	SD	n	t (h)	t (frame)	AVG	SEM	SD	n		t, frame																									t, frame
						0	1	1	0	0	20	0	1	1	0	0	20		1	1	1	1	1	1	1	1	1	1	1	1	1	1	1	1	1	1	1	1	1					1	1	1	1	1	1
						1	7	0.909001	0.0138711	0.0620336		1	7	0.949127	0.0133276	0.0596027			7	1.02812	0.862551	0.88538	0.844587	0.963636	0.929563	0.866337	0.885191	0.963336	0.921956	0.903493	1.02257	1.03789	0.964344	0.857658	0.964344	0.846212	0.978981	1.03218	0.866667					7	0.871299	0.735478	0.900759	0.923478	0.899312
						2	13	0.850947	0.0147919	0.0661516		2	13	0.928819	0.0219079	0.0979752			13	0.908886	0.872428	0.803509	0.80493	0.910048	0.893849	0.771452	0.821131	0.885426	0.869927	0.71875	1.05299	0.840529	1.07536	0.972973	1.07536	0.843939	0.975748	0.896219	0.98156					13	0.777039	0.647723	0.872946	0.885797	0.881801
						3	19	0.824517	0.0147546	0.0659844		3	19	0.901311	0.021995	0.0983645			19	0.856018	0.813992	0.77193	0.77492	0.852632	0.833333	0.725248	0.787854	0.839597	0.816857	0.737132	1.00981	0.795595	0.936791	0.871171	0.936791	0.734091	1.08327	0.798874	1.01489					19	0.833233	0.638111	0.859671	0.924058	0.883677
						4	25	0.799734	0.0143172	0.0640286		4	25	0.870899	0.0200137	0.0895039			25	0.820022	0.794239	0.736842	0.765273	0.817225	0.805556	0.681518	0.742097	0.790101	0.782518	0.717831	0.932287	0.779736	0.920583	0.890991	0.920583	0.687879	0.878739	0.860016	1.0234					25	0.760725	0.679482	0.828066	0.875942	0.87242
						5	31	0.768276	0.01422	0.0635937		5	31	0.849734	0.0165018	0.0737981			31	0.769404	0.760494	0.697076	0.754555	0.76555	0.748016	0.679868	0.737105	0.751604	0.707596	0.717831	0.975466	0.78326	0.867909	0.881982	0.867909	0.724242	0.813258	0.854385	0.97305					31	0.738973	0.646469	0.78445	0.848116	0.844903
						6	37	0.736231	0.0174843	0.078192		6	37	0.821457	0.0181363	0.0811081			37	0.725534	0.690535	0.733333	0.682744	0.714833	0.737103	0.614686	0.68802	0.716774	0.64204	0.749081	0.916585	0.860793	0.823339	0.888288	0.823339	0.712879	0.736459	0.788415	0.965957					37	0.72145	0.62641	0.773072	0.864348	0.833646
						7	43	0.707038	0.0238557	0.106686		7	43	0.816123	0.0264101	0.11811			43	0.773903	0.617284	0.592982	0.601286	0.68134	0.578373	0.556931	0.623128	0.678277	0.645161	0.722426	1.1737	0.896916	0.844408	0.79009	0.844408	0.651515	0.8173	0.770716	1.00213					43	0.75287	0.659423	0.754741	0.882319	0.871795
						8	49	0.68821	0.0250178	0.111883		8	49	0.812051	0.0296512	0.132604			49	0.67829	0.596708	0.622222	0.587353	0.683254	0.626984	0.533003	0.695507	0.622365	0.632674	0.678309	1.25417	0.778855	0.822528	0.798198	0.822528	0.661364	0.8173	0.825422	1.01773					49	0.67432	0.564981	0.731985	0.897391	0.823014
						9	55	0.675186	0.0241847	0.108157		9	55	0.816737	0.0377563	0.168851			55	0.739033	0.579424	0.612865	0.545552	0.69378	0.628968	0.543729	0.648918	0.651696	0.677419	0.69761	1.31501	0.787665	0.991896	0.705405	0.991896	0.613636	0.767179	0.747385	1.09858					55	0.706949	0.465107	0.654235	0.835362	0.767355
						10	61	0.689999	0.0251468	0.11246		10	61	0.841038	0.0345813	0.154652			61	0.746907	0.606584	0.647953	0.557342	0.715789	0.635913	0.539604	0.737937	0.72044	0.681582	0.706801	1.11776	0.78326	1.03809	0.824324	1.03809	0.694697	0.801132	0.792438	1.27021					61	0.644109	0.456749	0.70354	0.961739	0.798624
															t-Test
															t-Test: relative perimeter ectoderm-ctrl vs ectoderm-carock at t=61 frame (10h)
														Student's T test	unpaired T test, unequal variances				t, frame : 61	C463 ctrl										C461 ctrl
																Variable 1	Variable 2		ID, x	1	2	3	7	11	16	17	18	19	20	1	2	3	4	5	6	7	8	9	10
															Mean	0.689999	0.841038
															Variance	0.0126472	0.0239173		rel.perimeter	0.746907	0.606584	0.647953	0.557342	0.715789	0.635913	0.539604	0.737937	0.72044	0.681582	0.644109	0.456749	0.70354	0.961739	0.798624	0.871751	0.737986	0.723011	0.665781	0.646636
															Observations	20	20
															Hypothesized Mean Difference	0
															Observed Mean Difference	-0.151039			t, frame : 61	C463 carock										C461 carock
															df	34.7031			ID, x	26	27	28	30	31	33	34	36	38	41	11	12	13	14	15	16	17	18	19	20
															t Stat	-3.53243
															P (T<=t) one-tail	0.000604023			rel.perimeter	0.706801	1.11776	0.78326	1.03809	0.824324	1.03809	0.694697	0.801132	0.792438	1.27021	0.77019	0.764192	0.848851	0.846958	0.710379	0.7717	0.748596	0.830565	0.772121	0.690398
															t Critical one-tail	1.69092
															P (T<=t) two-tail	0.00120805
															t Critical two-tail	2.03224
[truncated: 15 more columns]
