# Supplementary material for: 3D cell segregation geometry and dynamics are governed by tissue surface tension regulation
Source: Commun Biol. 2023 Aug 4;6:817. doi: 10.1038/s42003-023-05181-7 (PMC10403547; doi:10.1038/s42003-023-05181-7)
Supplement: Supplementary file 7 — Supplementary Data 4 [file 42003_2023_5181_MOESM7_ESM.xls]

## Sheet: Fig5-a-c
				Numerical source data analyzed and included in
				Figure 5a,c graphs:
				Time-dependent cluster size growth curves of cocultures of
				A431 (green) cells and HT1080 (red) cells under conditions when A431 cells express mutS100A4 protein (ctrl) or when A431 cells express wtS100A4 protein (s100a4)
				AVG +/- SEM data are pooled from n independent samples
				calibration, Y axis:		1.25 um/pixel
				calibration, X axis:		0.16 hour/frame
				red=HT1080													red=HT1080
				green=A431-GFP													green=A431-GFP
																	wtS100A4=green A431-GFP
				ctr-S100A4													S100A4
				A431-GFP:		frame=40min											A431-GFP:		frame=40min
			cloned	ctrl mutS100A4												cloned	wtS100A4
					ID	n												ID	n
				sum	Cxxx	6											sum	Cxxx	6
					C376	3												C376	3
					C379	3												C379	3													dt=40 min					dt=40 min					dt=40 min					dt=40 min
				Cxxx	sum												Cxxx	sum														C376					C376					C376					C376
									ctrl mutS100A4													wtS100A4										x3	ctrl				x5	ctrl				x7	ctrl				x11	wtS100A4
						red		frame'	green										red		frame'	green
				hour	frame	avg	sem	n	avg	sem	n						hour	frame	avg	sem	n	avg	sem	n								red	green				red	green				red	green				red	green
								6			6										6			6								Lcorr px	Lcorr px				Lcorr px	Lcorr px				Lcorr px	Lcorr px				Lcorr px	Lcorr px
			mix: start	0	0	0	0	0	0	0						mix: start	0	0	0	0	0	0	0									0	0				0	0				0	0				0	0
				0.6664	1	8.86899	0.212587	1	11.2146	0.294477							0.6664	1	8.60969	0.178905	1	13.5447	0.243092							+40 min	1	9.47056	11.7757			1	9.37348	11.6825			1	8.36602	11.7844			1	8.77942	13.2916
			+25 min	1.3324	2	8.86899	0.212587	2	11.2146	0.294477						+30 min	1.3324	2	8.60969	0.178905	2	13.5447	0.243092								2	9.47056	11.7757			2	9.37348	11.6825			2	8.36602	11.7844			2	8.77942	13.2916
				1.9988	3	9.63186	0.332312	3	11.5622	0.171683							1.9988	3	9.38361	0.356505	3	13.9848	0.359865								3	10.1412	11.7423			3	9.212	11.7616			3	8.80938	11.7324			3	9.38319	13.1777
				2.665	4	9.63186	0.332312	4	11.5622	0.171683							2.665	4	9.38361	0.356505	4	13.9848	0.359865								4	10.1412	11.7423			4	9.212	11.7616			4	8.80938	11.7324			4	9.38319	13.1777
				3.33124	5	9.68307	0.336046	5	11.5773	0.17405							3.33124	5	9.38648	0.343495	5	14.0429	0.350582								5	10.255	11.7857			5	9.23011	11.7794			5	8.87096	11.7812			5	9.4064	13.2876
				3.99748	6	9.68307	0.336046	6	11.5773	0.17405							3.99748	6	9.38648	0.343495	6	14.0429	0.350582								6	10.255	11.7857			6	9.23011	11.7794			6	8.87096	11.7812			6	9.4064	13.2876
				4.66372	7	9.76097	0.325518	7	11.5932	0.173285							4.66372	7	9.46018	0.345366	7	14.1062	0.333302								7	10.3186	11.7907			7	9.25783	11.7789			7	8.98765	11.9362			7	9.50369	13.4562
				5.32996	8	9.76097	0.325518	8	11.5932	0.173285							5.32996	8	9.46018	0.345366	8	14.1062	0.333302								8	10.3186	11.7907			8	9.25783	11.7789			8	8.98765	11.9362			8	9.50369	13.4562
				5.9962	9	9.80028	0.309474	9	11.6361	0.184928							5.9962	9	9.56785	0.342357	9	14.1919	0.330607								9	10.3709	11.8705			9	9.32586	11.8517			9	9.05726	12.0263			9	9.65491	13.5724
				6.66244	10	9.80028	0.309474	10	11.6361	0.184928							6.66244	10	9.56785	0.342357	10	14.1919	0.330607								10	10.3709	11.8705			10	9.32586	11.8517			10	9.05726	12.0263			10	9.65491	13.5724
				7.32868	11	9.88301	0.311808	11	11.694	0.193953							7.32868	11	9.64545	0.336408	11	14.2692	0.333153								11	10.5846	11.9538			11	9.41194	11.9246			11	9.13968	12.1463			11	9.81963	13.6759
				7.99492	12	9.88301	0.311808	12	11.694	0.193953							7.99492	12	9.64545	0.336408	12	14.2692	0.333153								12	10.5846	11.9538			12	9.41194	11.9246			12	9.13968	12.1463			12	9.81963	13.6759
				8.66116	13	9.96859	0.320605	13	11.7532	0.203281							8.66116	13	9.72222	0.34147	13	14.3842	0.323566								13	10.789	12.0365			13	9.48811	12.0105			13	9.205	12.1907			13	9.93305	13.8088
				9.3274	14	9.96859	0.320605	14	11.7532	0.203281							9.3274	14	9.72222	0.34147	14	14.3842	0.323566								14	10.789	12.0365			14	9.48811	12.0105			14	9.205	12.1907			14	9.93305	13.8088
				9.99364	15	10.0399	0.3281	15	11.8173	0.197778							9.99364	15	9.83493	0.333409	15	14.4908	0.316358								15	10.8938	12.098			15	9.51926	12.0707			15	9.25872	12.2001			15	10.1006	13.8966
				10.6599	16	10.0399	0.3281	16	11.8173	0.197778							10.6599	16	9.83493	0.333409	16	14.4908	0.316358								16	10.8938	12.098			16	9.51926	12.0707			16	9.25872	12.2001			16	10.1006	13.8966
				11.3261	17	10.1469	0.359943	17	11.8892	0.185167							11.3261	17	9.96748	0.333692	17	14.6216	0.31184								17	11.1485	12.1859			17	9.56108	12.1295			17	9.25368	12.2871			17	10.3182	14.0588
				11.9924	18	10.1469	0.359943	18	11.8892	0.185167							11.9924	18	9.96748	0.333692	18	14.6216	0.31184								18	11.1485	12.1859			18	9.56108	12.1295			18	9.25368	12.2871			18	10.3182	14.0588
				12.6586	19	10.2758	0.39533	19	12.0055	0.178278							12.6586	19	10.122	0.341075	19	14.794	0.312376								19	11.3165	12.3573			19	9.56785	12.1695			19	9.32261	12.3526			19	10.4503	14.3213
				13.3248	20	10.2758	0.39533	20	12.0055	0.178278							13.3248	20	10.122	0.341075	20	14.794	0.312376								20	11.3165	12.3573			20	9.56785	12.1695			20	9.32261	12.3526			20	10.4503	14.3213
				13.9911	21	10.422	0.440713	21	12.1675	0.157337							13.9911	21	10.2885	0.365511	21	15.0288	0.338894								21	11.3567	12.4617			21	9.63412	12.2637			21	9.34135	12.4644			21	10.6615	14.5727
				14.6573	22	10.422	0.440713	22	12.1675	0.157337							14.6573	22	10.2885	0.365511	22	15.0288	0.338894								22	11.3567	12.4617			22	9.63412	12.2637			22	9.34135	12.4644			22	10.6615	14.5727
				15.3236	23	10.6526	0.517753	23	12.431	0.128717							15.3236	23	10.4982	0.422179	23	15.3735	0.39584								23	11.4543	12.659			23	9.6262	12.376			23	9.35239	12.5943			23	10.875	14.9288
				15.9898	24	10.6526	0.517753	24	12.431	0.128717							15.9898	24	10.4982	0.422179	24	15.3735	0.39584								24	11.4543	12.659			24	9.6262	12.376			24	9.35239	12.5943			24	10.875	14.9288
				16.656	25	10.9148	0.641528	25	12.7576	0.134505							16.656	25	10.7212	0.483004	25	15.7129	0.451824								25	11.4986	12.8468			25	9.58055	12.4494			25	9.39172	12.7672			25	11.0469	15.3443
				17.3223	26	10.9148	0.641528	26	12.7576	0.134505							17.3223	26	10.7212	0.483004	26	15.7129	0.451824								26	11.4986	12.8468			26	9.58055	12.4494			26	9.39172	12.7672			26	11.0469	15.3443
				17.9885	27	11.2199	0.75212	27	13.1232	0.234276							17.9885	27	10.9937	0.53922	27	16.1687	0.525497								27	11.6171	12.9869			27	9.60502	12.5166			27	9.50414	12.865			27	11.232	15.9706
				18.6548	28	11.2199	0.75212	28	13.1232	0.234276							18.6548	28	10.9937	0.53922	28	16.1687	0.525497								28	11.6171	12.9869			28	9.60502	12.5166			28	9.50414	12.865			28	11.232	15.9706
				19.321	29	11.5316	0.872802	29	13.6479	0.400107							19.321	29	11.3129	0.629075	29	16.672	0.607429								29	11.7789	13.0785			29	9.6509	12.8558			29	9.64988	13.2125			29	11.4483	16.5937
				19.9872	30	11.5316	0.872802	30	13.6479	0.400107							19.9872	30	11.3129	0.629075	30	16.672	0.607429								30	11.7789	13.0785			30	9.6509	12.8558			30	9.64988	13.2125			30	11.4483	16.5937
				20.6535	31	12.0264	1.00424	31	14.4189	0.619787							20.6535	31	11.6644	0.711451	31	17.2704	0.765404								31	12.0825	13.3675			31	9.77619	13.3949			31	10.0611	13.6675			31	11.807	17.3067
				21.3197	32	12.0264	1.00424	32	14.4189	0.619787							21.3197	32	11.6644	0.711451	32	17.2704	0.765404								32	12.0825	13.3675			32	9.77619	13.3949			32	10.0611	13.6675			32	11.807	17.3067
				21.986	33	12.6866	1.12183	33	15.4653	0.823948							21.986	33	12.0374	0.767184	33	17.9688	0.864725								33	12.8304	13.8931			33	9.95356	14.0102			33	10.8736	14.5035			33	12.2045	18.4308
				22.6522	34	12.6866	1.12183	34	15.4653	0.823948							22.6522	34	12.0374	0.767184	34	17.9688	0.864725								34	12.8304	13.8931			34	9.95356	14.0102			34	10.8736	14.5035			34	12.2045	18.4308
				23.3184	35	13.2244	1.24432	35	16.6839	0.996849							23.3184	35	12.3578	0.793832	35	18.7018	1.01701								35	13.4768	14.7876			35	10.1045	14.5452			35	11.513	16.1433			35	12.6265	19.4563
				23.9847	36	13.6	1.43146	36	17.6694	1.45867							23.9847	36	12.4663	0.791303	36	18.939	0.976692								36	13.4768	14.7876			36	10.1045	14.5452			36	11.513	16.1433			36	12.6265	19.4563
				24.6509	37	14.2983	1.57797	37	19.3832	1.72573							24.6509	37	12.8232	0.827898	37	19.7244	1.1243								37	14.1653	15.8133			37	10.4158	14.9818			37	12.2158	18.7563			37	12.946	20.4228
				25.3172	38	14.8437	1.65155	38	21.2142	2.03197							25.3172	38	13.2629	0.878576	38	20.4702	1.23965								38	15.084	17.2911			38	10.6958	15.5556			38	12.8544	21.4248			38	13.3329	21.29
				25.9834	39	15.4679	1.68734	39	23.2754	2.38374							25.9834	39	13.5927	0.919609	39	21.2146	1.33565								39	16.1865	18.959			39	10.9803	16.3197			39	13.6537	24.5654			39	13.6184	22.1056
				26.6496	40	16.0522	1.74083	40	25.5926	2.74817							26.6496	40	14.0969	0.986458	40	21.9956	1.44716								40	17.346	21.3185			40	11.2255	17.258			40	14.5746	27.1824			40	14.0142	22.9763
				27.3159	41	16.7612	1.78587	41	28.1504	3.10903							27.3159	41	14.6342	1.06842	41	22.7714	1.53503								41	18.547	24.0588			41	11.4451	18.3752			41	15.3536	30.3875			41	14.4005	23.7913
				27.9821	42	17.426	1.81811	42	30.8168	3.40874							27.9821	42	15.1756	1.12022	42	23.5624	1.66651								42	19.9553	27.1864			42	11.7166	19.8084			42	15.9126	33.5191			42	14.7315	24.6282
				28.6484	43	18.1959	1.87553	43	33.5121	3.76122							28.6484	43	15.5354	1.13595	43	24.3635	1.7849								43	21.0711	30.2705			43	12.1822	21.2188			43	16.5427	36.7588			43	14.8515	25.5628
				29.3146	44	19.0012	1.96301	44	36.267	4.05176							29.3146	44	16.0573	1.1633	44	25.1276	1.90773								44	22.304	33.5826			44	12.5495	22.7756			44	17.0672	39.9139			44	14.984	26.5402
				29.9808	45	19.7337	2.05375	45	38.904	4.27622							29.9808	45	16.5261	1.18872	45	25.8173	1.95994								45	23.5371	36.7832			45	12.8451	24.315			45	17.6162	43.5307			45	15.2218	27.432
				30.6471	46	20.4312	2.09638	46	41.5448	4.4588							30.6471	46	16.992	1.23508	46	26.5441	1.99285								46	24.5882	39.9518			46	13.4769	26.1041			46	18.1457	46.7775			46	15.498	28.4156
				31.3133	47	21.0255	2.18137	47	44.0892	4.61105							31.3133	47	17.466	1.26539	47	27.2987	2.05734								47	25.6675	43.1942			47	13.8434	27.9201			47	18.4143	50.0607			47	15.9042	29.2136
				31.9796	48	21.5902	2.25478	48	46.7028	4.70794							31.9796	48	17.9477	1.28908	48	28.1143	2.09409								48	26.4478	46.568			48	14.1808	30.1572			48	18.934	53.285			48	16.2341	30.1545
				32.6458	49	22.154	2.32722	49	49.1747	4.78992							32.6458	49	18.3639	1.33527	49	28.9053	2.1689								49	27.1781	49.274			49	14.566	32.4566			49	19.2776	56.446			49	16.3247	31.3382
				33.312	50	22.806	2.39417	50	51.5874	4.87902							33.312	50	18.9191	1.34274	50	29.7327	2.22113								50	27.7353	51.7875			50	15.1004	34.6431			50	19.5031	59.9277			50	16.5028	32.1968
				33.9783	51	23.3743	2.49105	51	54.2782	4.87276							33.9783	51	19.4511	1.37895	51	30.4548	2.24165								51	28.3312	54.5955			51	15.3539	37.7636			51	19.8137	63.311			51	16.7832	33.2428
				34.6445	52	23.8583	2.55998	52	56.8621	4.83384							34.6445	52	20.0389	1.39842	52	31.2236	2.23872								52	28.9765	57.0811			52	15.5666	40.9666			52	20.0563	66.4814			52	17.2177	34.2423
				35.3108	53	24.3158	2.63209	53	59.4048	4.72376							35.3108	53	20.6332	1.48483	53	31.9408	2.23314								53	29.3863	59.8187			53	15.8608	44.4774			53	20.2026	69.3402			53	17.553	35.0907
				35.977	54	24.7303	2.68422	54	61.9478	4.55477							35.977	54	21.3737	1.48403	54	32.66	2.26589								54	29.7885	62.7588			54	16.2128	48.1701			54	20.1648	71.9148			54	18.1157	36.0178
				36.6432	55	25.1668	2.75695	55	64.3941	4.35449							36.6432	55	21.9054	1.47269	55	33.3876	2.28123								55	30.2189	65.3728			55	16.4536	51.7645			55	20.1492	74.2351			55	18.7994	36.7946
				37.3095	56	25.5083	2.76016	56	66.7099	4.15703							37.3095	56	22.5298	1.46399	56	34.1724	2.32921								56	30.5824	68.0335			56	16.8535	55.2611			56	20.0927	76.3236			56	19.6307	37.6384
				37.9757	57	25.7565	2.76722	57	68.8701	3.96274							37.9757	57	23.113	1.45905	57	34.9979	2.33179								57	30.7979	70.3875			57	17.1385	58.4743			57	20.1011	78.2037			57	20.1938	38.6631
				38.642	58	25.878	2.79398	58	70.922	3.75218							38.642	58	23.8033	1.45468	58	35.8595	2.35166								58	31.1148	72.4866			58	17.2591	61.5666			58	19.8554	79.8973			58	21.0935	39.6166
				39.3082	59	26.032	2.80267	59	72.8364	3.55702							39.3082	59	24.4896	1.48409	59	36.7627	2.36378								59	31.5475	74.5153			59	17.5013	64.2885			59	19.6802	81.4214			59	21.8115	40.6594
				39.9744	60	25.9501	2.76206	60	74.77	3.29609							39.9744	60	25.0785	1.51251	60	37.7149	2.44213								60	31.6329	76.3717			60	17.6909	67.1748			60	19.5558	82.795			60	22.4767	41.9379
				40.6407	61	25.867	2.69034	61	76.6462	3.0172							40.6407	61	25.7223	1.58265	61	38.8168	2.51512								61	31.5399	78.1526			61	17.7948	69.8837			61	19.4689	84.0308			61	22.9601	43.3835
				41.3069	62	25.6428	2.66138	62	78.3863	2.75397							41.3069	62	26.3635	1.6525	62	39.8113	2.62667								62	31.3459	79.8404			62	17.5147	72.3964			62	19.3023	85.1442			62	23.6376	44.5369
				41.9732	63	25.4914	2.63109	63	79.9487	2.52225							41.9732	63	26.9594	1.74633	63	40.7195	2.72587								63	31.1667	81.3596			63	17.3808	74.6594			63	19.205	86.147			63	24.3159	45.3951
				42.6394	64	25.3354	2.59685	64	81.3591	2.316							42.6394	64	27.5341	1.83765	64	41.6893	2.84094								64	31.1327	82.7267			64	17.2867	76.697			64	19.1109	87.0498			64	25.0603	46.4027
				43.3056	65	25.2227	2.52057	65	82.6489	2.12486							43.3056	65	28.1471	1.94257	65	42.5353	2.90092								65	30.942	83.9573			65	17.6184	78.5312			65	19.0802	87.8628			65	25.7588	47.049
				43.9719	66	25.0019	2.45845	66	83.7953	1.96285							43.9719	66	28.6505	2.10163	66	43.4864	2.99756								66	30.9635	85.0641			66	17.7297	80.1853			66	19.1453	88.5954			66	26.2196	47.698
				44.6381	67	24.704	2.44469	67	84.8563	1.80532							44.6381	67	29.1703	2.18548	67	44.3291	3.0956								67	30.856	86.061			67	17.4587	81.6747			67	19.2438	89.254			67	27.1084	48.2293
				45.3044	68	24.4956	2.38825	68	85.7895	1.67799							45.3044	68	29.5957	2.21281	68	45.3862	3.22468								68	30.943	86.9577			68	17.5333	83.0155			68	19.4713	89.8476			68	28.0538	48.8971
				45.9706	69	24.1887	2.28476	69	86.6273	1.56798							45.9706	69	30.1068	2.27731	69	46.4367	3.35811								69	30.6958	87.7648			69	17.297	84.2248			69	20.0015	90.3811			69	29.089	49.6343
				46.6368	70	23.9301	2.28933	70	87.3831	1.47153							46.6368	70	30.6436	2.30947	70	47.4615	3.4201								70	30.7273	88.4919			70	17.0372	85.3119			70	20.2225	90.861			70	30.0177	50.2937
				47.3031	71	23.6489	2.32088	71	88.0759	1.37922							47.3031	71	30.9614	2.31653	71	48.4833	3.5107								71	30.6524	89.1455			71	16.5757	86.2908			71	20.4351	91.2918			71	30.541	51.2804
				47.9693	72	23.5969	2.32769	72	88.7212	1.28354							47.9693	72	31.4561	2.35413	72	49.6316	3.62081								72	30.6123	89.7342			72	16.4812	87.1728			72	20.8593	91.6802			72	31.2443	52.1736
				48.6356	73	23.4314	2.29443	73	89.3307	1.1782							48.6356	73	31.891	2.338	73	50.9898	3.80165								73	30.5761	90.264			73	16.3961	87.9666			73	21.2411	92.0298			73	31.8773	52.9774
				49.3018	74	23.6283	1.9735	74	89.1336	1.47706							49.3018	74	29.4192	2.59552	74	52.5508	6.16827
				49.968	75	22.8913	1.83117	75	89.634	1.3882							49.968	75	29.8423	2.56204	75	54.3333	6.53523
																												94	55.6645	72.275			94	56.0561	74.8118			94	52.1592	74.2539			94	57.7783	68.9552			94	38.1424
																												95	56.1164	71.6971			95	56.4705	74.2691			95	52.4216	73.8704			95	57.7451	68.114			95	38.4033
																												96	56.5204	71.2527			96	56.6126	73.8975			96	52.6347	73.5052			96	57.5769	67.0588			96	38.3496
																												97	57.0763	70.7422			97	56.6164	73.5708			97	52.7914	73.2385			97	57.5779	66.2156			97	38.5645
																												98	57.6406	70.2026			98	56.7573	73.0664			98	53.1912	72.9209			98	57.5143	65.2884			98	37.9003
																												99	58.0185	69.719			99	57.03	72.6089			99	53.5612	72.5032			99	57.2373	64.4969			99	37.6058
																												100	58.3019	69.1249			100	57.3321	72.1133			100	53.9063	71.9587			100	57.162	63.6832			100	37.3887
																												101	58.6416	68.4445			101	57.6348	71.6188			101	54.4282	71.3037			101	56.7228	62.8341			101	37.4508
																												102	58.8898	67.9367			102	57.8999	71.1481			102	54.7907	70.8488			102	56.3105	61.7466			102	37.4804
																												103	59.1963	67.2305			103	58.2477	70.6516			103	55.1424	70.4271			103	56.166	60.5774			103	37.5106
																												104	59.4031	66.4667			104	58.6757	70.0619			104	55.3583	70.0053			104	56.0331	59.5787			104	37.6678
																												105	59.4741	65.362			105	59.0998	69.4744			105	55.6031	69.5657			105	55.9441	58.4138			105	37.7735
																												106	59.502	64.6161			106	59.3103	68.8856			106	55.7183	69.2792			106	55.9709	57.4137			106	37.9143
																												107	59.6105	63.7562			107	59.5261	68.395			107	55.8935	68.9586			107	55.6774	56.0982			107	38.048
																												108	59.8257	62.8535			108	59.9679	67.794			108	55.9194	68.6616			108	55.6429	55.0658			108	38.4148
																												109	59.7062	61.8081			109	60.3914	67.0575			109	55.988	68.2945			109	55.488	53.5792			109	38.6179
																												110	59.7533	60.6938			110	60.6911	66.3078			110	55.9601	67.9863			110	55.2061	52.0266			110	38.5774
																												111	59.9308	59.4822			111	61.0264	65.7014			111	55.9362	67.5742			111	55.0974	50.8383			111	38.477
																												112	59.5526	58.393			112	61.1809	64.7726			112	55.9125	67.2741			112	54.7838	49.4474			112	38.7643
																												113	59.4218	57.5065			113	61.6329	64.0528			113	56.0171	66.8846			113	54.6579	48.1621			113	39.2249
																												114	59.465	56.3142			114	61.9094	63.2528			114	56.1028	66.3934			114	54.4559	46.6998			114	39.696
																												115	59.8077	54.7324			115	62.123	62.414			115	56.3014	65.773			115	54.6555	44.5013			115	40.1298
																												116	60.2314	53.2696			116	62.2535	61.487			116	56.4262	65.2118			116	54.659	42.4124			116	40.2914
																												117	60.8063	51.0033			117	62.3808	60.6087			117	56.4995	64.8448			117	54.804	40.5644			117	40.7072
																												118	61.2574	49.169			118	62.4742	59.5692			118	56.5544	64.3624			118	54.5736	38.5063			118	40.6753
																												119	61.8542	47.2205			119	62.5327	58.7095			119	56.5159	63.7837			119	54.6478	36.285			119	40.5771
																												120	62.2437	45.7052			120	62.5593	57.4746			120	56.3606	63.2956			120	54.4181	34.234			120	40.7565
																												121	62.5106	44.4065			121	62.3142	56.6094			121	56.5083	62.5726			121	54.0502	32.4663			121	40.8337
																												122	62.7837	42.7384			122	62.2406	55.2496			122	56.6387	61.8602			122	53.7044	30.6111			122	40.8771
																												123	63.0294	41.2372			123	62.1744	54.0258			123	56.7561	61.2191			123	53.3932	28.9413			123	40.9162
[truncated: 10 more columns]

## Sheet: Fig9-a-c
				Numerical source data analyzed and included in
				Figure 9a,c graphs:
				Time-dependent cluster size growth curves of cocultures of
				zebrafish ectoderm (red) cells and mesoderm (green) cells under untreated conditions (ctrl) or when ectoderm cells express caROCK (carock)
				AVG +/- SEM data are pooled from n independent samples
				calibration, Y axis:		1.25 um/pixel
				calibration, X axis:		0.16 hour/frame
		red=ectoderm													red=ectoderm
		green=mesoderm													green=mesoderm
															caROCK=red ectoderm
		ctrl-caROCK													caROCK
		ctrl	ID	n											caROCK	ID	n
		sum	Cxxx	16											sum	Cxxx	15
			C408	3
			C413	2												C413	3
			C420	3												C420	3
			C422	3												C422	3
			C434	2												C434	2
			C437	2												C437	3
			C438	1												C438	1
			Cxxx	sum												Cxxx	sum																										C413	sum
					ctrl			ctrl										caROCK			caROCK																								ctrl			ctrl
					red		frame'	green										red		frame'	green																								red			green
			hour	frame	avg	sem	n	avg	sem	n						hour	frame	avg	sem	n	avg	sem	n																				hour	frame	avg	sem	n	avg	sem
							16			16										15			15
		mix: start	0	0	0	0	0	0	0						mix: start	0	0	0	0	0	0	0																				mix: start	0	0	0	0		0	0
			0.1666	1	0	0	1	0	0							0.1666	1	0	0	1	0	0																					0.1666	1	0	0		0	0
			0.3332	2	2.35637	0.953497	2	2.4787	0.999505							0.3332	2	3.37036	1.49045	2	2.42454	1.08049																					0.3332	2	0	0		0	0
			0.4998	3	3.86664	1.02744	3	4.46673	1.19234							0.4998	3	4.69885	1.51242	3	4.33483	1.30739																					0.4998	3	0	0		0	0
		+45 min	0.6664	4	7.78648	0.187958	4	8.74038	0.224454						+45 min	0.6664	4	9.02032	0.79424	4	8.92378	0.323982																				+45 min	0.6664	4	7.60481	0.90868	3	8.19084	0.162395
			0.833	5	7.9565	0.189696	5	8.87876	0.248021							0.833	5	9.01154	0.753549	5	9.00158	0.320397																					0.833	5	8.08381	0.74672		8.3653	0.048365
			0.9996	6	7.9904	0.191711	6	9.00744	0.287311							0.9996	6	9.06458	0.750917	6	9.06974	0.329449																					0.9996	6	8.10626	0.7433		8.36601	0.04964
			1.1662	7	8.04162	0.19753	7	9.14495	0.332431							1.1662	7	9.1139	0.751922	7	9.1514	0.341518																					1.1662	7	8.16698	0.744105		8.34295	0.044525
			1.3328	8	8.10833	0.203738	8	9.29451	0.374876							1.3328	8	9.21701	0.765146	8	9.24358	0.35703																					1.3328	8	8.27865	0.790355		8.36404	0.029725
			1.4994	9	8.19123	0.210074	9	9.45622	0.424344							1.4994	9	9.33429	0.790692	9	9.35487	0.375495																					1.4994	9	8.37939	0.826065		8.37945	0.03223
			1.666	10	8.29694	0.220764	10	9.6097	0.468464							1.666	10	9.44412	0.81019	10	9.48388	0.394923																					1.666	10	8.49209	0.808035		8.3903	0.0492
			1.8326	11	8.40944	0.232166	11	9.76637	0.510302							1.8326	11	9.56146	0.829445	11	9.61564	0.416722																					1.8326	11	8.61829	0.826715		8.41087	0.05815
			1.9992	12	8.53355	0.246769	12	9.92453	0.551056							1.9992	12	9.65217	0.846274	12	9.7611	0.443121																					1.9992	12	8.74769	0.853595		8.4318	0.08201
			2.1658	13	8.66404	0.262104	13	10.0709	0.585534							2.1658	13	9.78772	0.880163	13	9.90912	0.471573																					2.1658	13	8.87697	0.87965		8.46085	0.11432
			2.3324	14	8.7999	0.276838	14	10.2229	0.624							2.3324	14	9.88731	0.8965	14	10.077	0.507143																					2.3324	14	9.02708	0.892175		8.50462	0.126045
			2.499	15	8.96498	0.292595	15	10.3917	0.664504							2.499	15	9.98569	0.914612	15	10.2479	0.54415																					2.499	15	9.17552	0.914285		8.56085	0.1612
			2.6656	16	9.13448	0.311433	16	10.5668	0.702237							2.6656	16	10.1247	0.9523	16	10.4525	0.599466																					2.6656	16	9.34532	0.931275		8.61205	0.179625
			2.8322	17	9.31281	0.324032	17	10.7458	0.736749							2.8322	17	10.2713	0.978358	17	10.6514	0.653982																					2.8322	17	9.51136	0.889845		8.6533	0.184
			2.9988	18	9.52332	0.338051	18	10.9315	0.76571							2.9988	18	10.4182	1.00182	18	10.9001	0.729703																					2.9988	18	9.76914	0.858255		8.75342	0.19872
			3.1654	19	9.72704	0.353654	19	11.1119	0.794718							3.1654	19	10.5699	1.03594	19	11.1953	0.80996																					3.1654	19	9.9901	0.8125		8.84343	0.253735
			3.332	20	9.95944	0.376235	20	11.2906	0.820453							3.332	20	10.7107	1.07467	20	11.524	0.897718																					3.332	20	10.2618	0.81259		8.93336	0.25388
			3.4986	21	10.1792	0.40039	21	11.4663	0.842896							3.4986	21	10.8522	1.10045	21	11.8844	0.991145																					3.4986	21	10.454	0.76006		9.01635	0.257525
			3.6652	22	10.4391	0.425209	22	11.6525	0.867532							3.6652	22	11.0031	1.12371	22	12.303	1.11072																					3.6652	22	10.6767	0.68338		9.12373	0.274755
			3.8318	23	10.7333	0.465267	23	11.8924	0.907121							3.8318	23	11.1537	1.14297	23	12.7731	1.23571																					3.8318	23	10.9973	0.6243		9.24849	0.274965
			3.9984	24	11.0502	0.511948	24	12.1418	0.949892							3.9984	24	11.3486	1.18094	24	13.4234	1.43564																					3.9984	24	11.3299	0.6031		9.37623	0.29435
			4.165	25	11.3977	0.575448	25	12.4108	0.98586							4.165	25	11.5924	1.24289	25	14.0812	1.63719																					4.165	25	11.6288	0.6276		9.56081	0.295105
			4.3316	26	11.8414	0.666262	26	12.7305	1.0342							4.3316	26	11.8606	1.3108	26	14.7814	1.82108																					4.3316	26	12.0929	0.5611		9.78059	0.279905
			4.4982	27	12.3425	0.767282	27	13.0547	1.07603							4.4982	27	12.1106	1.36276	27	15.6298	2.05911																					4.4982	27	12.5948	0.5186		9.95561	0.28119
			4.6648	28	12.8836	0.88404	28	13.3944	1.11252							4.6648	28	12.3477	1.4184	28	16.6504	2.32433																					4.6648	28	13.0123	0.5368		10.1367	0.283555
			4.8314	29	13.5548	1.04066	29	13.7914	1.15693							4.8314	29	12.5684	1.45944	29	17.9402	2.68975																					4.8314	29	13.7146	0.47475		10.2917	0.2633
			4.998	30	14.3615	1.239	30	14.2767	1.23138							4.998	30	12.6993	1.47307	30	19.3448	3.07345																					4.998	30	14.6038	0.43755		10.4754	0.25715
			5.1646	31	15.1948	1.44561	31	14.8949	1.36042							5.1646	31	12.8475	1.47193	31	20.9364	3.47104																					5.1646	31	15.388	0.13195		10.7314	0.26145
			5.3312	32	16.0457	1.64026	32	15.6502	1.53527							5.3312	32	12.996	1.46738	32	22.8147	3.82388																					5.3312	32	16.2854	0.2477		10.9939	0.29395
			5.4978	33	16.907	1.80443	33	16.5995	1.77703							5.4978	33	13.1878	1.47126	33	24.6446	4.13127																					5.4978	33	17.2527	0.44945		11.2506	0.28725
			5.6644	34	17.8683	1.9914	34	17.4824	1.9732							5.6644	34	13.4416	1.48751	34	26.6654	4.46375																					5.6644	34	18.4672	0.66345		11.5899	0.34835
			5.831	35	19.0233	2.15469	35	18.3894	2.16153							5.831	35	13.7118	1.47094	35	28.745	4.73998																					5.831	35	19.9083	1.10365		11.9062	0.421
			5.9976	36	20.2392	2.29694	36	19.369	2.35701							5.9976	36	14.0361	1.47702	36	30.9236	5.02339																					5.9976	36	21.1501	1.38865		12.432	0.513
			6.1642	37	21.64	2.43771	37	20.3736	2.52307							6.1642	37	14.3358	1.4694	37	33.2425	5.25007																					6.1642	37	22.496	1.99255		13.2736	0.7497
			6.3308	38	23.199	2.63194	38	21.2851	2.66326							6.3308	38	14.6759	1.47467	38	35.642	5.46738																					6.3308	38	23.7766	2.06665		13.9195	0.97375
			6.4974	39	24.9533	2.83142	39	22.2238	2.84343							6.4974	39	15.1153	1.51866	39	37.995	5.65248																					6.4974	39	25.6634	2.03675		14.6036	1.2427
			6.664	40	26.6815	3.03349	40	23.226	3.03731							6.664	40	15.5631	1.53557	40	40.1146	5.73434																					6.664	40	27.7389	2.63805		15.3267	1.5648
			6.8306	41	28.4055	3.24563	41	24.228	3.21032							6.8306	41	15.9796	1.57854	41	42.2214	5.81822																					6.8306	41	29.7637	3.2003		16.2264	1.82235
			6.9972	42	30.119	3.46962	42	25.4053	3.40238							6.9972	42	16.431	1.65099	42	44.1005	5.86818																					6.9972	42	31.7923	3.6718		17.3594	2.1947
			7.1638	43	31.8582	3.71985	43	26.5688	3.57651							7.1638	43	16.7199	1.65245	43	46.3867	6.04487																					7.1638	43	33.9235	4.90205		18.5412	2.03675
			7.3304	44	33.4949	3.93291	44	27.8055	3.78909							7.3304	44	17.0295	1.65586	44	48.4473	6.12963																					7.3304	44	36.4351	5.1693		19.4928	2.0221
			7.497	45	35.1364	4.16331	45	29.0255	3.97579							7.497	45	17.2715	1.65916	45	50.3081	6.1329																					7.497	45	38.9297	5.7673		20.5913	1.97445
			7.6636	46	36.7005	4.37106	46	30.3488	4.18031							7.6636	46	17.5229	1.67267	46	52.272	6.14455																					7.6636	46	41.4872	6.1696		21.2694	1.62715
			7.8302	47	38.1055	4.51674	47	31.8296	4.36533							7.8302	47	17.8378	1.6924	47	53.6603	5.97368																					7.8302	47	43.7668	6.23395		22.4864	0.99565
			7.9968	48	39.3463	4.66631	48	33.3075	4.46687							7.9968	48	18.0034	1.69441	48	55.0959	5.78768																					7.9968	48	45.7537	6.0279		24.4545	0.21085
			8.1634	49	40.7279	4.82172	49	34.8214	4.56084							8.1634	49	18.211	1.70546	49	56.8263	5.67992																					8.1634	49	47.9286	6.25205		26.4105	1.91825
			8.33	50	41.6641	4.82333	50	36.3751	4.66937							8.33	50	18.3502	1.69269	50	58.5864	5.59665																					8.33	50	49.6191	6.39295		28.7379	3.4237
			8.4966	51	42.8962	4.90041	51	37.8288	4.77474							8.4966	51	18.5069	1.71019	51	60.3801	5.47219																					8.4966	51	51.5984	6.1564		31.0038	4.5493
			8.6632	52	43.7915	4.9039	52	39.221	4.8639							8.6632	52	18.6515	1.72435	52	61.9955	5.3646																					8.6632	52	53.3209	6.09815		32.8234	5.7662
			8.8298	53	44.5244	4.89256	53	40.5187	4.97155							8.8298	53	18.8187	1.7229	53	63.2584	5.22431																					8.8298	53	54.9066	5.38695		34.6039	7.2713
			8.9964	54	45.4085	5.01284	54	41.8472	5.06024							8.9964	54	18.9795	1.73396	54	64.5726	5.16976																					8.9964	54	55.9199	5.3061		36.0475	8.445
			9.163	55	46.1883	5.03716	55	43.0072	5.08563							9.163	55	19.0284	1.70172	55	65.9676	5.13811																					9.163	55	57.2004	4.9862		37.9771	9.27945
			9.3296	56	46.8715	5.05112	56	44.1382	5.17397							9.3296	56	19.0136	1.65211	56	67.213	5.11981																					9.3296	56	57.9603	5.2193		39.4113	9.9865
			9.4962	57	47.5503	5.13443	57	45.1168	5.24028							9.4962	57	19.0497	1.63697	57	68.085	5.10976																					9.4962	57	58.3004	5.50455		40.4822	10.0772
			9.6628	58	48.2088	5.23417	58	46.0599	5.32627							9.6628	58	18.9582	1.57163	58	69.191	5.07482																					9.6628	58	58.8601	5.94445		40.8148	10.8045
			9.8294	59	48.6281	5.26927	59	47.0886	5.40265							9.8294	59	18.9074	1.50125	59	70.1079	5.09815																					9.8294	59	59.3072	6.02635		41.3856	11.5136
			9.996	60	49.2681	5.30473	60	48.0962	5.49131							9.996	60	18.9502	1.46801	60	71.0169	5.11713																					9.996	60	60.433	5.94905		41.4663	11.8196
			10.1626	61	49.9207	5.29982	61	48.8726	5.54117							10.1626	61	18.9288	1.4239	61	71.9058	5.10238																					10.1626	61	61.2704	6.12045		41.7827	12.7287
			10.3292	62	50.6894	5.25394	62	49.9048	5.66252							10.3292	62	18.9027	1.39236	62	72.5272	5.08757																					10.3292	62	62.4617	5.8531		42.2501	13.2978
			10.4958	63	51.2482	5.23981	63	50.714	5.80977							10.4958	63	18.8247	1.35127	63	72.9458	5.102																					10.4958	63	63.2038	5.6299		41.9305	13.4102
			10.6624	64	51.7065	5.26642	64	51.1976	5.85005							10.6624	64	18.6973	1.3158	64	73.2701	5.10191																					10.6624	64	63.9002	5.17825		41.9145	13.6462
			10.829	65	51.8519	5.27971	65	51.9124	5.98737							10.829	65	18.5084	1.27148	65	73.5258	5.08859																					10.829	65	63.5286	5.36695		41.8234	13.6825
			10.9956	66	52.207	5.27428	66	52.1249	6.07717							10.9956	66	18.2962	1.23852	66	74.0577	5.07759																					10.9956	66	63.4736	5.2067		41.2397	13.6774
			11.1622	67	52.7958	5.3673	67	52.276	6.17513							11.1622	67	18.114	1.20719	67	74.4925	5.07867																					11.1622	67	63.6757	5.0918		40.3843	13.4674
			11.3288	68	53.0495	5.38794	68	52.4494	6.1855							11.3288	68	17.9504	1.18869	68	74.5978	5.10299																					11.3288	68	63.9618	4.4318		39.8308	13.5824
			11.4954	69	53.5059	5.53827	69	52.6944	6.30945							11.4954	69	17.8529	1.1803	69	74.7964	5.13729																					11.4954	69	64.6676	4.0878		39.2931	13.5035
			11.662	70	53.8141	5.61863	70	52.6559	6.3637							11.662	70	17.7424	1.16904	70	75.0536	5.2001																					11.662	70	64.7169	3.98775		38.419	13.2994
			11.8286	71	54.4707	5.64443	71	52.9677	6.4311							11.8286	71	17.659	1.16802	71	75.1872	5.25155																					11.8286	71	65.0671	3.61165		37.8573	13.2696
			11.9952	72	54.9166	5.6726	72	53.2768	6.50888							11.9952	72	17.5276	1.15971	72	75.1224	5.30737																					11.9952	72	65.3038	3.44485		37.0731	12.8584
			12.1618	73	55.003	5.68594	73	53.9235	6.49446							12.1618	73	17.4784	1.17632	73	74.8677	5.34594																					12.1618	73	65.3089	3.27635		36.6037	12.7161
			12.3284	74	55.1082	5.6846	74	54.0305	6.51705							12.3284	74	17.3934	1.17915	74	74.7628	5.38963																					12.3284	74	65.2198	3.2649		35.9907	12.2156
			12.495	75	55.308	5.67735	75	53.959	6.54695							12.495	75	17.3335	1.18993	75	74.7269	5.43389																					12.495	75	65.3023	2.60495		35.1166	11.9376
			12.6616	76	55.4072	5.66876	76	53.9899	6.5727							12.6616	76	17.2326	1.17609	76	74.5554	5.44873																					12.6616	76	65.4771	2.5458		34.3872	11.2366
			12.8282	77	55.7631	5.69351	77	54.0952	6.66827							12.8282	77	17.1556	1.18312	77	74.6192	5.49147																					12.8282	77	65.5156	1.99875		33.852	11.0592
			12.9948	78	56.061	5.6835	78	54.0127	6.70786							12.9948	78	17.0838	1.19496	78	74.5387	5.54025																					12.9948	78	65.7662	1.95975		33.3467	10.9743
			13.1614	79	56.2148	5.6504	79	53.7982	6.76135							13.1614	79	16.9382	1.18921	79	74.3729	5.5627																					13.1614	79	65.7927	1.84055		32.5502	10.6139
			13.328	80	56.2294	5.61173	80	53.819	6.82007							13.328	80	16.9208	1.22385	80	74.1254	5.61642																					13.328	80	65.7876	1.97025		32.0723	10.3652
			13.4946	81	56.0112	5.60285	81	53.8598	6.81644							13.4946	81	16.8116	1.22399	81	74.0242	5.6995																					13.4946	81	64.9671	1.2627		31.8366	10.5026
			13.6612	82	55.8179	5.53166	82	53.9727	6.80386							13.6612	82	16.7471	1.23866	82	73.8444	5.75501																					13.6612	82	64.8931	0.97715		31.4969	10.6636
			13.8278	83	55.5724	5.44617	83	53.9357	6.82135							13.8278	83	16.6518	1.23685	83	73.6713	5.82339																					13.8278	83	64.9977	0.76095		31.0927	10.9047
			13.9944	84	55.5372	5.41608	84	54.0408	6.85535							13.9944	84	16.4942	1.21051	84	73.5034	5.88333																					13.9944	84	65.0609	1.08335		30.9629	11.322
			14.161	85	55.3613	5.34345	85	53.9531	6.85154							14.161	85	16.3976	1.20424	85	73.3774	5.93516																					14.161	85	64.8092	0.87605		30.7104	11.5376
			14.3276	86	55.2454	5.28994	86	53.8823	6.88173							14.3276	86	16.2281	1.17789	86	73.1	5.99376																					14.3276	86	64.5126	0.73645		30.5864	11.8295
			14.4942	87	55.1456	5.2306	87	53.6143	6.86846							14.4942	87	16.0739	1.14807	87	72.8099	6.06549																					14.4942	87	64.6177	1.2452		30.1554	11.9401
			14.6608	88	54.8398	5.19899	88	53.4114	6.86049							14.6608	88	15.935	1.1253	88	72.6144	6.13765																					14.6608	88	64.2905	1.3749		29.7981	11.9522
			14.8274	89	54.7885	5.12916	89	53.1014	6.79957							14.8274	89	15.8108	1.09138	89	72.1916	6.18753																					14.8274	89	64.2455	1.45315		29.682	12.1189
			14.994	90	54.6326	5.11218	90	52.9061	6.77545							14.994	90	15.7499	1.10763	90	71.9618	6.24498																					14.994	90	64.1411	2.1192		29.6581	12.5453
			15.1606	91	54.5415	5.13513	91	52.7193	6.74968							15.1606	91	15.7249	1.14291	91	71.7908	6.28527																					15.1606	91	64.0786	1.82115		29.551	12.6186
			15.3272	92	54.2831	5.13783	92	52.4515	6.72685							15.3272	92	15.6763	1.15389	92	71.6015	6.33276																					15.3272	92	63.8175	1.35905		29.1521	12.4944
			15.4938	93	53.9341	5.12169	93	52.0537	6.66097							15.4938	93	15.6565	1.19247	93	71.332	6.41635																					15.4938	93	63.2167	0.66555		28.7137	12.3087
			15.6604	94	53.7274	5.13826	94	51.6814	6.63578							15.6604	94	15.5988	1.18571	94	71.1129	6.45677																					15.6604	94	62.7182	0.28465		28.4956	12.435
			15.827	95	53.7083	5.16464	95	51.547	6.6206							15.827	95	15.5355	1.19482	95	70.8488	6.50764																					15.827	95	62.7408	0.38925		28.3312	12.6234
			15.9936	96	53.3725	5.13694	96	51.1678	6.6052							15.9936	96	15.4186	1.17774	96	70.5046	6.57641																					15.9936	96	61.99	0.7498		27.9676	12.5574
			16.1602	97	53.2106	5.14343	97	50.8681	6.56937							16.1602	97	15.3021	1.15751	97	70.244	6.62187																					16.1602	97	61.9832	0.47295		27.7686	12.6201
			16.3268	98	52.9978	5.11633	98	50.5019	6.52761							16.3268	98	15.1966	1.13805	98	69.8919	6.6749																					16.3268	98	61.2549	0.4751		27.605	12.7434
			16.4934	99	52.7496	5.13231	99	50.178	6.51217							16.4934	99	15.1838	1.16088	99	69.6721	6.71993																					16.4934	99	61.177	0.60645		27.29	12.6809
			16.66	100	52.7698	5.18243	100	49.7936	6.48504							16.66	100	15.1539	1.18572	100	69.3205	6.74567																					16.66	100	61.0805	0.7133		27.0528	12.6191
			16.8266	101	52.7143	5.22821	101	49.4777	6.47029							16.8266	101	15.0811	1.17801	101	69.0345	6.76994																					16.8266	101	60.7922	1.3197		27.1236	12.7621
			16.9932	102	52.6468	5.2704	102	49.2923	6.46361							16.9932	102	15.0397	1.18225	102	68.7379	6.81447																					16.9932	102	60.7071	2.08755		26.9319	12.6697
			17.1598	103	52.2378	5.2846	103	48.9972	6.44162							17.1598	103	14.9844	1.18559	103	68.4886	6.81503																					17.1598	103	59.5149	2.2		26.7129	12.526
			17.3264	104	52.0451	5.3033	104	48.7399	6.40721							17.3264	104	14.9217	1.18298	104	68.2819	6.84464																					17.3264	104	59.0626	2.23415		26.3163	12.1359
			17.493	105	51.9737	5.33547	105	48.4975	6.40419							17.493	105	14.8241	1.16087	105	68.1181	6.88874																					17.493	105	59.0181	2.20265		26.0904	11.9032
			17.6596	106	51.7528	5.3656	106	48.3354	6.38597							17.6596	106	14.7088	1.13801	106	67.9149	6.91051																					17.6596	106	58.8027	2.4243		25.6561	11.5294
			17.8262	107	51.4417	5.39723	107	48.1998	6.38409							17.8262	107	14.6241	1.13759	107	67.7828	6.95261																					17.8262	107	58.761	2.71185		25.3664	11.4006
			17.9928	108	51.2375	5.39568	108	47.9724	6.37969							17.9928	108	14.5638	1.15481	108	67.5832	6.97783																					17.9928	108	58.5599	2.5529		24.9699	11.1325
			18.1594	109	51.2313	5.42192	109	47.5815	6.36722							18.1594	109	14.4956	1.14986	109	67.3895	6.99247																					18.1594	109	58.9631	2.3262		24.6155	10.8749
[truncated: 125 more columns]
