# Supplementary material for: 3D cell segregation geometry and dynamics are governed by tissue surface tension regulation
Source: Commun Biol. 2023 Aug 4;6:817. doi: 10.1038/s42003-023-05181-7 (PMC10403547; doi:10.1038/s42003-023-05181-7)
Supplement: Supplementary file 8 — Supplementary Data 5 [file 42003_2023_5181_MOESM8_ESM.xls]

## Sheet: fig7
																		t-Test	contact angle ectoderm-ctrl vs ectoderm-caROCK						box plot		dynamic	dynamic
																											C458-C460-ctrl	C458-C460-carock
																			Variable 1	Variable 2							ecto-ctrl	ecto-carock
																		Mean	43.1697	37.164
																		Variance	63.64	76.4571						quartile			quartile
																		Observations	170	210						0	25.2655	17.0085	0
																		Hypothesized Mean Difference	0							1	37.438	30.866	1
		Numerical source data analyzed and included in graph of																Observed Mean Difference	6.00567							2	42.7417	37.2315	2
		Figure7																df	372.598							3	47.7935	42.9827	3
		cell doublet contact angle measurement																t Stat	6.98884							4	64.2705	61.8685	4
		cell type1	zebrafish ectoderm (lefty-1)															P (T<=t) one-tail	6.44224e-12
		cell type2	zebrafish ectoderm (lefty-1) + caROCK															t Critical one-tail	1.64896
		cell suspension seeding on non-adherent plastic																P (T<=t) two-tail	1.28845e-11
		incubation: 30 min																t Critical two-tail	1.96636
		live imaging, Zeiss Observer Z1, mosaic images
		image processing, ImageJ
																		T-test	contact angle ctrl vs carock
																		p, 2tails, unpaired samples, unequal variance
																		P (T<=t) two-tail		1.28552e-11							static	static
																											C458-C460-ctrl	C458-C460-carock
																											ecto-ctrl	ecto-carock
			experiment ID										experiment ID
			C458										C458													quartile	contact angle	contact angle	quartile
			C460					total angle					C460					total angle								0	25.2655	17.0085	0
			dish1					dish1x1		contact angle			dish2					dish2x1		contact angle						1	37.438	30.866	1
			lefty-1					86.3393	AVG	AVG	43.1697		lefty-1, caROCK					74.328	AVG	AVG	37.164					2	42.7417	37.2315	2
								15.9549	SD	SD	7.97747							17.488	SD	SD	8.74398					3	47.7935	42.9827	3
								1.22369	SEM	SEM	0.611844							1.20678	SEM	SEM	0.603392					4	64.2705	61.8685	4
			ID	Area	Mean	Min	Max	Angle	contact angle				ID	Area	Mean	Min	Max	Angle	contact angle
		C458-ctrl	1	0	0	0	0	85.294	42.647			C458-carock	1	0	0	0	0	61.631	30.8155
			2	0	0	0	0	105.945	52.9725				2	0	0	0	0	88.064	44.032								ectoderm-ctrl	ectoderm-caROCK
			3	0	0	0	0	87.648	43.824				3	0	0	0	0	64.13	32.065							delta2min	12.1725	13.8575
			4	0	0	0	0	79.065	39.5325				4	0	0	0	0	54.7	27.35							quartile1	37.438	30.866
			5	0	0	0	0	89.256	44.628				5	0	0	0	0	34.017	17.0085							delta2median	5.30375	6.3655
			6	0	0	0	0	84.148	42.074				6	0	0	0	0	81.545	40.7725							delta2quartile3	5.05175	5.75125
			7	0	0	0	0	93.681	46.8405				7	0	0	0	0	60.536	30.268							delta2max	16.477	18.8858
			8	0	0	0	0	114.336	57.168				8	0	0	0	0	59.302	29.651
			9	0	0	0	0	68.453	34.2265				9	0	0	0	0	63.148	31.574
			10	0	0	0	0	90.744	45.372				10	0	0	0	0	91.22	45.61
			11	0	0	0	0	73.974	36.987				11	0	0	0	0	75.828	37.914
			12	0	0	0	0	89.856	44.928				12	0	0	0	0	72.461	36.2305
			13	0	0	0	0	84.686	42.343				13	0	0	0	0	57.319	28.6595
			14	0	0	0	0	90	45				14	0	0	0	0	63.435	31.7175
			15	0	0	0	0	125.702	62.851				15	0	0	0	0	74.322	37.161						dish1x1	dish1x2
			16	0	0	0	0	93.718	46.859				16	0	0	0	0	57.374	28.687						ecto ctrl	ecto caROCK
			17	0	0	0	0	77.05	38.525				17	0	0	0	0	78.274	39.137					contact
			18	0	0	0	0	71.47	35.735				18	0	0	0	0	68.552	34.276					AVG	43.1697	37.164
			19	0	0	0	0	128.245	64.1225				19	0	0	0	0	116.246	58.123					SD	7.97747	8.74398
			20	0	0	0	0	102.399	51.1995				20	0	0	0	0	80.122	40.061					SEM	0.611844	0.603392
			21	0	0	0	0	92.695	46.3475				21	0	0	0	0	50.628	25.314					n	170	210
			22	0	0	0	0	51.608	25.804				22	0	0	0	0	46.793	23.3965
			23	0	0	0	0	95.565	47.7825				23	0	0	0	0	82.103	41.0515
			24	0	0	0	0	96.023	48.0115				24	0	0	0	0	78.407	39.2035
			25	0	0	0	0	74.65	37.325				25	0	0	0	0	46.23	23.115
			26	0	0	0	0	103.736	51.868				26	0	0	0	0	70.935	35.4675
			27	0	0	0	0	89.679	44.8395				27	0	0	0	0	90.976	45.488
			28	0	0	0	0	86.348	43.174				28	0	0	0	0	48.98	24.49
			29	0	0	0	0	106.153	53.0765				29	0	0	0	0	70.313	35.1565
			30	0	0	0	0	63.322	31.661				30	0	0	0	0	62.936	31.468
			31	0	0	0	0	92.621	46.3105				31	0	0	0	0	75.143	37.5715
			32	0	0	0	0	101.461	50.7305				32	0	0	0	0	61.416	30.708
			33	0	0	0	0	61.205	30.6025				33	0	0	0	0	48.996	24.498
			34	0	0	0	0	62.05	31.025				34	0	0	0	0	87.132	43.566
			35	0	0	0	0	91.334	45.667				35	0	0	0	0	84.048	42.024
			36	0	0	0	0	113.593	56.7965				36	0	0	0	0	76.8	38.4
			37	0	0	0	0	79.625	39.8125				37	0	0	0	0	37.143	18.5715
			38	0	0	0	0	94.855	47.4275				38	0	0	0	0	84.567	42.2835
			39	0	0	0	0	84.79	42.395				39	0	0	0	0	61.062	30.531
			40	0	0	0	0	85.446	42.723				40	0	0	0	0	67.45	33.725
			41	0	0	0	0	68.369	34.1845				41	0	0	0	0	78.795	39.3975
			42	0	0	0	0	73.274	36.637				42	0	0	0	0	97.658	48.829
			43	0	0	0	0	70.748	35.374				43	0	0	0	0	96.401	48.2005
			44	0	0	0	0	75.803	37.9015				44	0	0	0	0	91.579	45.7895
			45	0	0	0	0	58.449	29.2245				45	0	0	0	0	66.14	33.07
			46	0	0	0	0	77.589	38.7945				46	0	0	0	0	63.149	31.5745
			47	0	0	0	0	92.996	46.498				47	0	0	0	0	74.604	37.302
			48	0	0	0	0	101.147	50.5735				48	0	0	0	0	91.042	45.521
			49	0	0	0	0	64.23	32.115				49	0	0	0	0	55.689	27.8445
			50	0	0	0	0	73.08	36.54				50	0	0	0	0	70.844	35.422
			51	0	0	0	0	61.557	30.7785				51	0	0	0	0	70.164	35.082
			52	0	0	0	0	95.388	47.694				52	0	0	0	0	72.176	36.088
			53	0	0	0	0	87.259	43.6295				53	0	0	0	0	83.173	41.5865
			54	0	0	0	0	88.493	44.2465				54	0	0	0	0	94.909	47.4545
			55	0	0	0	0	66.93	33.465				55	0	0	0	0	44.364	22.182
			56	0	0	0	0	102.129	51.0645				56	0	0	0	0	51.009	25.5045
			57	0	0	0	0	61.427	30.7135				57	0	0	0	0	86.143	43.0715
			58	0	0	0	0	81.316	40.658				58	0	0	0	0	84.245	42.1225
			59	0	0	0	0	124.653	62.3265				59	0	0	0	0	65.106	32.553
			60	0	0	0	0	108.898	54.449				60	0	0	0	0	66.976	33.488
			61	0	0	0	0	100.578	50.289				61	0	0	0	0	73.209	36.6045
			62	0	0	0	0	103.101	51.5505				62	0	0	0	0	61.545	30.7725
			63	0	0	0	0	102.012	51.006				63	0	0	0	0	59.931	29.9655
			64	0	0	0	0	74.876	37.438				64	0	0	0	0	89.697	44.8485
			65	0	0	0	0	92.464	46.232				65	0	0	0	0	42.841	21.4205
			66	0	0	0	0	60.248	30.124				66	0	0	0	0	70.908	35.454
			67	0	0	0	0	92.47	46.235				67	0	0	0	0	92.837	46.4185
			68	0	0	0	0	65.458	32.729				68	0	0	0	0	121.134	60.567
			69	0	0	0	0	86.945	43.4725				69	0	0	0	0	94.568	47.284
			70	0	0	0	0	70.421	35.2105				70	0	0	0	0	113.703	56.8515
			71	0	0	0	0	91.516	45.758				71	0	0	0	0	69.153	34.5765
			72	0	0	0	0	98.574	49.287				72	0	0	0	0	99.703	49.8515
			73	0	0	0	0	108.133	54.0665				73	0	0	0	0	106.97	53.485
			74	0	0	0	0	90.702	45.351				74	0	0	0	0	93.933	46.9665
			75	0	0	0	0	109.124	54.562				75	0	0	0	0	62.233	31.1165
			76	0	0	0	0	81.387	40.6935				76	0	0	0	0	97.17	48.585
			77	0	0	0	0	90.685	45.3425				77	0	0	0	0	51.478	25.739
			78	0	0	0	0	90.76	45.38				78	0	0	0	0	54.591	27.2955
			79	0	0	0	0	59.712	29.856				79	0	0	0	0	83.244	41.622
			80	0	0	0	0	64.598	32.299				80	0	0	0	0	45.566	22.783
			81	0	0	0	0	114.572	57.286				81	0	0	0	0	78.051	39.0255
			82	0	0	0	0	78.757	39.3785				82	0	0	0	0	60.117	30.0585
			83	0	0	0	0	93.197	46.5985				83	0	0	0	0	88.015	44.0075
			84	0	0	0	0	95.359	47.6795				84	0	0	0	0	90.275	45.1375
			85	0	0	0	0	85.09	42.545				85	0	0	0	0	93.419	46.7095
			86	0	0	0	0	107.02	53.51				86	0	0	0	0	61.48	30.74
			87	0	0	0	0	83.738	41.869				87	0	0	0	0	73.254	36.627
			88	0	0	0	0	128.541	64.2705				88	0	0	0	0	72.196	36.098
			89	0	0	0	0	93.104	46.552				89	0	0	0	0	73.214	36.607
			90	0	0	0	0	102.428	51.214				90	0	0	0	0	63.323	31.6615
			91	0	0	0	0	73.78	36.89				91	0	0	0	0	89.049	44.5245
			92	0	0	0	0	110.443	55.2215				92	0	0	0	0	96.582	48.291
			93	0	0	0	0	95.541	47.7705				93	0	0	0	0	82.255	41.1275
			94	0	0	0	0	96.001	48.0005				94	0	0	0	0	86.858	43.429
			95	0	0	0	0	105.624	52.812				95	0	0	0	0	85.301	42.6505
			96	0	0	0	0	76.931	38.4655				96	0	0	0	0	97.235	48.6175
			97	0	0	0	0	85.783	42.8915				97	0	0	0	0	62.41	31.205
			98	0	0	0	0	92.112	46.056				98	0	0	0	0	76.114	38.057
													99	0	0	0	0	72.102	36.051
		C460-ctrl	1	0	0	0	0	71.599	35.7995				100	0	0	0	0	89.26	44.63
			2	0	0	0	0	70.667	35.3335				101	0	0	0	0	54.701	27.3505
			3	0	0	0	0	73.516	36.758				102	0	0	0	0	85.559	42.7795
			4	0	0	0	0	65.874	32.937				103	0	0	0	0	72.46	36.23
			5	0	0	0	0	50.531	25.2655				104	0	0	0	0	83.179	41.5895
			6	0	0	0	0	52.907	26.4535				105	0	0	0	0	58.867	29.4335
			7	0	0	0	0	72.473	36.2365				106	0	0	0	0	93.323	46.6615
			8	0	0	0	0	57.829	28.9145				107	0	0	0	0	110.545	55.2725
			9	0	0	0	0	64.307	32.1535				108	0	0	0	0	100.661	50.3305
			10	0	0	0	0	75.023	37.5115				109	0	0	0	0	98.637	49.3185
			11	0	0	0	0	81.127	40.5635				110	0	0	0	0	85.788	42.894
			12	0	0	0	0	72.295	36.1475				111	0	0	0	0	84.169	42.0845
			13	0	0	0	0	68.769	34.3845				112	0	0	0	0	108.132	54.066
			14	0	0	0	0	75.351	37.6755				113	0	0	0	0	83.97	41.985
			15	0	0	0	0	118.321	59.1605				114	0	0	0	0	75.7	37.85
			16	0	0	0	0	81.31	40.655				115	0	0	0	0	101.139	50.5695
			17	0	0	0	0	83.382	41.691				116	0	0	0	0	116.061	58.0305
			18	0	0	0	0	94.068	47.034				117	0	0	0	0	98.975	49.4875
			19	0	0	0	0	105.855	52.9275				118	0	0	0	0	94.298	47.149
			20	0	0	0	0	90.356	45.178				119	0	0	0	0	96.683	48.3415
			21	0	0	0	0	85.521	42.7605				120	0	0	0	0	123.737	61.8685
			22	0	0	0	0	94.709	47.3545				121	0	0	0	0	89.268	44.634
			23	0	0	0	0	74.421	37.2105				122	0	0	0	0	92.124	46.062
			24	0	0	0	0	77.905	38.9525				123	0	0	0	0	61.732	30.866
			25	0	0	0	0	60.7	30.35				124	0	0	0	0	81.218	40.609
			26	0	0	0	0	74.353	37.1765				125	0	0	0	0	85.161	42.5805
			27	0	0	0	0	75.711	37.8555				126	0	0	0	0	91.595	45.7975
			28	0	0	0	0	85.008	42.504				127	0	0	0	0	73.202	36.601
			29	0	0	0	0	75.189	37.5945				128	0	0	0	0	81.812	40.906
			30	0	0	0	0	75.991	37.9955				129	0	0	0	0	71.939	35.9695
			31	0	0	0	0	90.707	45.3535				130	0	0	0	0	85.356	42.678
			32	0	0	0	0	70.695	35.3475				131	0	0	0	0	81.677	40.8385
			33	0	0	0	0	93.964	46.982				132	0	0	0	0	74.262	37.131
			34	0	0	0	0	79.148	39.574				133	0	0	0	0	64.441	32.2205
			35	0	0	0	0	80.034	40.017				134	0	0	0	0	78.538	39.269
			36	0	0	0	0	79.857	39.9285
			37	0	0	0	0	90.351	45.1755			C460-carock	1	0	0	0	0	42.445	21.2225
			38	0	0	0	0	77.955	38.9775				2	0	0	0	0	69.437	34.7185
			39	0	0	0	0	80.449	40.2245				3	0	0	0	0	39.699	19.8495
			40	0	0	0	0	84.518	42.259				4	0	0	0	0	57.879	28.9395
			41	0	0	0	0	98.008	49.004				5	0	0	0	0	74.871	37.4355
			42	0	0	0	0	123.152	61.576				6	0	0	0	0	77.043	38.5215
			43	0	0	0	0	99.334	49.667				7	0	0	0	0	66.891	33.4455
			44	0	0	0	0	101.498	50.749				8	0	0	0	0	81.203	40.6015
			45	0	0	0	0	87.961	43.9805				9	0	0	0	0	58.343	29.1715
			46	0	0	0	0	85.3	42.65				10	0	0	0	0	51.686	25.843
			47	0	0	0	0	108.952	54.476				11	0	0	0	0	66.095	33.0475
			48	0	0	0	0	70.322	35.161				12	0	0	0	0	71.575	35.7875
			49	0	0	0	0	72.899	36.4495				13	0	0	0	0	75.744	37.872
			50	0	0	0	0	68.016	34.008				14	0	0	0	0	62.595	31.2975
			51	0	0	0	0	84.987	42.4935				15	0	0	0	0	63.708	31.854
			52	0	0	0	0	95.609	47.8045				16	0	0	0	0	76.595	38.2975
			53	0	0	0	0	81.041	40.5205				17	0	0	0	0	58.974	29.487
			54	0	0	0	0	83.522	41.761				18	0	0	0	0	64.093	32.0465
			55	0	0	0	0	101.599	50.7995				19	0	0	0	0	97.551	48.7755
			56	0	0	0	0	98.791	49.3955				20	0	0	0	0	96.451	48.2255
			57	0	0	0	0	82.333	41.1665				21	0	0	0	0	44.627	22.3135
			58	0	0	0	0	84.588	42.294				22	0	0	0	0	85.042	42.521
			59	0	0	0	0	100	50				23	0	0	0	0	61.768	30.884
			60	0	0	0	0	83.338	41.669				24	0	0	0	0	73.053	36.5265
			61	0	0	0	0	90.097	45.0485				25	0	0	0	0	50.167	25.0835
			62	0	0	0	0	100.204	50.102				26	0	0	0	0	76.104	38.052
			63	0	0	0	0	97.135	48.5675				27	0	0	0	0	67.675	33.8375
			64	0	0	0	0	101.848	50.924				28	0	0	0	0	69.211	34.6055
			65	0	0	0	0	86.006	43.003				29	0	0	0	0	61.914	30.957
			66	0	0	0	0	84.767	42.3835				30	0	0	0	0	75.92	37.96
			67	0	0	0	0	89.834	44.917				31	0	0	0	0	70.779	35.3895
			68	0	0	0	0	56.913	28.4565				32	0	0	0	0	56.575	28.2875
			69	0	0	0	0	111.39	55.695				33	0	0	0	0	43.759	21.8795
			70	0	0	0	0	109.307	54.6535				34	0	0	0	0	55.124	27.562
			71	0	0	0	0	82.224	41.112				35	0	0	0	0	44.921	22.4605
			72	0	0	0	0	76.016	38.008				36	0	0	0	0	103.404	51.702
													37	0	0	0	0	91.483	45.7415
													38	0	0	0	0	52.074	26.037
													39	0	0	0	0	40.023	20.0115
													40	0	0	0	0	78.757	39.3785
													41	0	0	0	0	101.781	50.8905
													42	0	0	0	0	63.04	31.52
													43	0	0	0	0	67.858	33.929
													44	0	0	0	0	48.245	24.1225
													45	0	0	0	0	87.305	43.6525
													46	0	0	0	0	49.755	24.8775
													47	0	0	0	0	53.906	26.953
													48	0	0	0	0	53.238	26.619
													49	0	0	0	0	73.195	36.5975
													50	0	0	0	0	82.804	41.402
													51	0	0	0	0	57.777	28.8885
													52	0	0	0	0	94.385	47.1925
													53	0	0	0	0	68.35	34.175
													54	0	0	0	0	63.018	31.509
													55	0	0	0	0	75.566	37.783
													56	0	0	0	0	80.772	40.386
													57	0	0	0	0	76.516	38.258
													58	0	0	0	0	77.951	38.9755
													59	0	0	0	0	83.328	41.664
													60	0	0	0	0	85.674	42.837
													61	0	0	0	0	54.972	27.486
													62	0	0	0	0	75.878	37.939
													63	0	0	0	0	59.114	29.557
													64	0	0	0	0	53.953	26.9765
													65	0	0	0	0	78.957	39.4785
													66	0	0	0	0	71.444	35.722
													67	0	0	0	0	50.528	25.264
													68	0	0	0	0	77.577	38.7885
													69	0	0	0	0	61.408	30.704
													70	0	0	0	0	92.247	46.1235
													71	0	0	0	0	79.859	39.9295
													72	0	0	0	0	80.277	40.1385
													73	0	0	0	0	50.608	25.304
													74	0	0	0	0	92.617	46.3085
													75	0	0	0	0	87.237	43.6185
													76	0	0	0	0	90.198	45.099
